# Supplementary material for: Machine learning performance in a microbial molecular autopsy context: A cross-sectional postmortem human population study
Source: PLoS One. 2019 Apr 15;14(4):e0213829. doi: 10.1371/journal.pone.0213829 (PMC6464165; doi:10.1371/journal.pone.0213829)
Supplement: S1 Data — The data used in this analysis. (ZIP) [file pone.0213829.s001.zip]

Archive with 1 entries (1 files):
- S1Data.Rdata
