# Supplementary material for: Machine learning performance in a microbial molecular autopsy context: A cross-sectional postmortem human population study
Source: PLoS One. 2019 Apr 15;14(4):e0213829. doi: 10.1371/journal.pone.0213829 (PMC6464165; doi:10.1371/journal.pone.0213829)
Supplement: S2 Data — A .zip file containing code to implement analyses reported here. (ZIP) [file pone.0213829.s002.zip]

Archive with 101 entries (95 files):
- Zhang_et_al/
- Zhang_et_al/ReadMe.md
- Zhang_et_al/input/
- Zhang_et_al/input/table_tabseparated_HpmmSciClosed_r1k.txt
- Zhang_et_al/input/mapping_hpmm_final_188.txt
- Zhang_et_al/r/
- Zhang_et_al/r/plotFeatures.r
- Zhang_et_al/r/runCrossValidationTuning.r
- Zhang_et_al/r/subarea/
- Zhang_et_al/r/subarea/rfSub.r
- Zhang_et_al/r/subarea/plotSub.r
- Zhang_et_al/r/subarea/xgboostSub.r
- Zhang_et_al/r/subarea/nnSub.r
- Zhang_et_al/r/plotVennDiagram.r
- Zhang_et_al/r/getdenovo.r
- Zhang_et_al/r/dataClean.r
- Zhang_et_al/r/xgboost.r
- Zhang_et_al/r/randomForest.r
- Zhang_et_al/r/crossValidation.r
- Zhang_et_al/r/neuralNetwork.r
- Zhang_et_al/r/runCrossValidationModeling.r
- Zhang_et_al/r/commonfeatures.r
- Zhang_et_al/output/
- Zhang_et_al/output/rf_pmi_imp.Rdata
- Zhang_et_al/output/xgb_Estimated_PMI_subareas
- Zhang_et_al/output/xgb_mod_imp.Rdata
- Zhang_et_al/output/xgb_pmi_imp_denov_taxa.Rdata
- Zhang_et_al/output/fig_S2A1.png
- Zhang_et_al/output/nn_pmi_imp.Rdata
- Zhang_et_al/output/rf_xgb_mod_imp.Rdata
- Zhang_et_al/output/fig_S4B1.png
- Zhang_et_al/output/common_eventlocation_imp_denov_taxa.Rdata
- Zhang_et_al/output/nn_Event_Location_subareas
- Zhang_et_al/output/common_mod_imp_denov_taxa.Rdata
- Zhang_et_al/output/rf_xgb_pmi_imp.Rdata
- Zhang_et_al/output/common_mod_imp.Rdata
- Zhang_et_al/output/fig_1A.png
- Zhang_et_al/output/xgb_MoD_subareas
- Zhang_et_al/output/cleaned_data.Rdata
- Zhang_et_al/output/fig_S3B1.png
- Zhang_et_al/output/fig_S2C2.png
- Zhang_et_al/output/fig_S2B1.png
- Zhang_et_al/output/fig_S2A2.png
- Zhang_et_al/output/xgb_pmi_imp.Rdata
- Zhang_et_al/output/xgb_eventlocation_imp.Rdata
- Zhang_et_al/output/nn_Estimated_PMI_subareas
- Zhang_et_al/output/fig_S3A2.png
- Zhang_et_al/output/rf_Estimated_PMI_subareas
- Zhang_et_al/output/nn_rf_mod_imp.Rdata
- Zhang_et_al/output/xgb_mod_imp_denov_taxa.Rdata
- Zhang_et_al/output/xgb_Event_Location_subareas
- Zhang_et_al/output/fig_1C.png
- Zhang_et_al/output/rf_MoD_subareas
- Zhang_et_al/output/rf_eventlocation_imp.Rdata
- Zhang_et_al/output/rf_mod_imp_denov_taxa.Rdata
- Zhang_et_al/output/rf_pmi_imp_denov_taxa.Rdata
- Zhang_et_al/output/nn_eventlocation_imp_denov_taxa.Rdata
- Zhang_et_al/output/fig_S2D2.png
- Zhang_et_al/output/fig_2A.png
- Zhang_et_al/output/fig_2B.png
- Zhang_et_al/output/tuning/
- Zhang_et_al/output/tuning/Event_Location_rf_cv
- Zhang_et_al/output/tuning/Event_Location_nn_cv
- Zhang_et_al/output/tuning/Event_Location_xgboost_cv
- Zhang_et_al/output/tuning/MoD_nn_cv
- Zhang_et_al/output/tuning/Estimated_PMI_rf_cv
- Zhang_et_al/output/tuning/MoD_xgboost_cv
- Zhang_et_al/output/tuning/Estimated_PMI_nn_cv
- Zhang_et_al/output/tuning/Estimated_PMI_xgboost_cv
- Zhang_et_al/output/tuning/MoD_rf_cv
- Zhang_et_al/output/common_eventlocation_imp.Rdata
- Zhang_et_al/output/nn_xgb_mod_imp.Rdata
- Zhang_et_al/output/nn_mod_imp_denov_taxa.Rdata
- Zhang_et_al/output/fig_S3A1.png
- Zhang_et_al/output/fig_2C.png
- Zhang_et_al/output/fig_S2D1.png
- Zhang_et_al/output/nn_mod_imp.Rdata
- Zhang_et_al/output/nn_eventlocation_imp.Rdata
- Zhang_et_al/output/nn_pmi_imp_denov_taxa.Rdata
- Zhang_et_al/output/fig_S4A2.png
- Zhang_et_al/output/rf_mod_imp.Rdata
- Zhang_et_al/output/nn_xgb_pmi_imp.Rdata
- Zhang_et_al/output/fig_S2E1.png
- Zhang_et_al/output/nn_MoD_subareas
- Zhang_et_al/output/fig_S2C1.png
- Zhang_et_al/output/rf_Event_Location_subareas
- Zhang_et_al/output/common_pmi_imp.Rdata
- Zhang_et_al/output/fig_S4A1.png
- Zhang_et_al/output/fig_S3B2.png
- Zhang_et_al/output/rf_eventlocation_imp_denov_taxa.Rdata
- Zhang_et_al/output/nn_rf_pmi_imp.Rdata
- Zhang_et_al/output/rf_xgb_eventlocation_imp.Rdata
- Zhang_et_al/output/nn_xgb_eventlocation_imp.Rdata
- Zhang_et_al/output/fig_S2B2.png
- Zhang_et_al/output/xgb_eventlocation_imp_denov_taxa.Rdata
- Zhang_et_al/output/common_pmi_imp_denov_taxa.Rdata
- Zhang_et_al/output/fig_S4B2.png
- Zhang_et_al/output/nn_rf_eventlocation_imp.Rdata
- Zhang_et_al/output/fig_S2E2.png
- Zhang_et_al/output/fig_1B.png
- Zhang_et_al/Rplots.pdf
