# Supplementary material for: Machine learning performance in a microbial molecular autopsy context: A cross-sectional postmortem human population study
Source: PLoS One. 2019 Apr 15;14(4):e0213829. doi: 10.1371/journal.pone.0213829 (PMC6464165; doi:10.1371/journal.pone.0213829)
Supplement: S2 Data — A .zip file containing code to implement analyses reported here. (ZIP) [file pone.0213829.s002.zip › Zhang_et_al/ReadMe.md]

# Data processing

The output files are already provided in the output folder. If starting from scratch, delete all files from the output folder and the output/tuning folder. Make sure to have an empty 'tuning' folder under 'output'.

## Data cleaning

Merge taxon data (table_tabseparated_HpmmSciClosed_r1k.txt) and meta data (mapping_hpmm_final_188.txt) into one table which has samples (WCEM) as rows, meta features and taxon (OTUs) as columns. Some sample ordering variables like packID were removed. Some variables were converted to numerical from string like BMI. One extra feature of number of non-empty taxons was added to the final dataset.

Code:
```r
# change to Zhang_et_al subdirectory: cd Zhang_et_al
# start R

source('r/dataClean.r')
```

## Parameter optimization with cross validation

After some research, we manually determined a subset of parameter space for each machine learning method. The total data were randomly evenly separated into 5 folds. Iteratively train the model on 4 folds while using the remaining fold as the test set. The average of 5 test accuracies was calculated and compared to that of other parameter set. The parameter set having the highest average accuracy was chosen as the set of optimal parameter. The script for doing cross validation is crossValidation.r. The following code shows how to use the function in crossValidation.r and contains a grid search algorithm that we use to generate Table 1, 2, 3 in the paper. (The tuning parameter outputs are all contained in the output/tuning folder. When running the code, you may need to first create the 'tuning' folder under 'output'.)

Code:
```r
source('r/runCrossValidationTuning.r')
```

Relavant results in paper:
Table 2: Afer getting all the tuning result files, go through each file and pick out the set of parameters that generated the highest average accuracy. These values are hard-coded in the following R files.

Table 1 & 3: The confusion matrix result is also a combination of 5 runs. After getting the best set of parameters, pass that to the 'crossValidation' function again and get the confusion matrix and corresponding evaluation statistics with the following code.

Code:
```r
source('r/runCrossValidationModeling.r')
```

## Important features

The scripts for three machine learning methods are xgboost.r, randomForest.r, and neuralNetwork.r. Each script contains how the model is trained on the whole dataset and how to get the ranked important features for the trained model. The important feature files will be used to get the paper's results Table S1-S4 and Figure 1, S2-S4.

Code:
```r
# xgboost prediction
source('r/xgboost.r')

# random forest prediction
source('r/randomForest.r')

# neural network prediction
source('r/neuralNetwork.r')
```

Code for Figure 1:
```r
# get common features
source('r/commonfeatures.r')
generateCommonFeatures('pmi')
generateCommonFeatures('eventlocation')
generateCommonFeatures('mod')

source('r/plotVennDiagram.r')
```

Code for Figure S2-S4. Taxon feature plotting is included in the script plotFeatures.r.
```r
source('r/plotFeatures.r')
```

Code for Table S1-S4:
The supplementary data also list the top important features for each model. For taxon features, it's easier to read if each feature contains both taxon and denovo ID information. The script getdenovo.r first loads the important feature files and output each feature in the format having both taxon and denovo ID information.
```r
source('r/getdenovo.r')
```

## PMI prediction with different subareas

The r/subarea folder contains scripts for calculating PMI prediction with different combination of subareas.  The nnSub.r, rfSub.r, and xgboostSub.r files, each contains a function for the machine learning method that can be called to calculate prediction accuracy for a given combination of subareas. These files also contain scripts that call all the combinations of subareas and output corresponding results. The plotSub.r file is a hard-coded script to generate the plot for subareas used in the article.

Code for Table 4, Figure 2:
```r
source('r/subarea/xgboostSub.r')
xgboostSubCalculation('Estimated_PMI')
xgboostSubCalculation('Event_Location')
xgboostSubCalculation('MoD')

source('r/subarea/rfSub.r')
randomForestSubCalculation('Estimated_PMI')
randomForestSubCalculation('Event_Location')
randomForestSubCalculation('MoD')

source('r/subarea/nnSub.r')
neuralNetworkSubCalculation('Estimated_PMI')
neuralNetworkSubCalculation('Event_Location')
neuralNetworkSubCalculation('MoD')

source('r/subarea/plotSub.r')
```

Note: Please preinstall the following required R packages used in the code, 'caret', 'caTools', 'dplyr', 'e1071', 'ggplot2', 'gridExtra', 'Matrix', 'nnet', 'qiimer', 'randomForest', 'reshape', 'stringi', 'stringr', 'scales', 'VennDiagram', 'xgboost'.
