# Supplementary material for: Machine learning performance in a microbial molecular autopsy context: A cross-sectional postmortem human population study
Source: PLoS One. 2019 Apr 15;14(4):e0213829. doi: 10.1371/journal.pone.0213829 (PMC6464165; doi:10.1371/journal.pone.0213829)
Supplement: S2 Data — A .zip file containing code to implement analyses reported here. (ZIP) [file pone.0213829.s002.zip › Zhang_et_al/input/mapping_hpmm_final_188.txt]

SampleID	Pack_ID	Sample_Area	Sex	Race	Age	Event_Location	Season	Estimated_PMI	BMI	Weight_Status	MoD
WCME.1	2014-S1	Rectum	Female	White	70	Indoors	Spring	25-48	14.9	Underweight	Natural
WCME.10	2014-S2	Mouth	Female	White	42	Indoors	Spring	25-48	45.8	Morbid Obesity	Natural
WCME.100	2014-S21	Rectum	Male	Black	50	Indoors	Spring	25-48	19.1	Normal Weight	Natural
WCME.1000	2015-S598	Nose	Female	White	21	Vehicular	Winter	Less24	25.9	Overweight	Suicide
WCME.1001	2015-S555	Nose	Male	White	57	Indoors	Winter	Less24	23	Normal Weight	Suicide
WCME.1002	2015-S587	Eyes	Female	Black	56	Hospital	Winter	Less24	16.5	Underweight	Natural
WCME.1004	2015-S594	Mouth	Female	Black	39	Hospital	Winter	Less24	34.7	Obese	Accident
WCME.1005	2015-S375	Eyes	Female	White	23	Indoors	Summer	Less24	23	Normal Weight	Accident
WCME.1006	2015-S185	Nose	Female	Black	52	Indoors	Spring	25-48	37	Severe Obesity	Natural
WCME.1007	2015-S219	Mouth	Female	White	54	Indoors	Spring	Less24	32.8	Obese	Natural
WCME.1008	2015-S527	Mouth	Female	Black	42	Hospital	Winter	Less24	45.7	Morbid Obesity	Natural
WCME.1009	2015-S157	Nose	Male	White	59	Indoors	Summer	Greater73	31.7	Obese	Natural
WCME.101	2014-S21	Eyes	Male	Black	50	Indoors	Spring	25-48	19.1	Normal Weight	Natural
WCME.1010	2015-S442	Mouth	Female	White	56	Outdoors	Winter	Less24	29.7	Overweight	Homicide
WCME.1012	2015-S595	Mouth	Female	Black	36	Indoors	Winter	25-48	31.7	Obese	Accident
WCME.1013	2015-S201	Rectum	Female	White	42	Indoors	Spring	Less24	22.5	Normal Weight	Suicide
WCME.1015	2015-S514	Rectum	Female	White	18	Hospital	Winter	Less24	22	Normal Weight	Accident
WCME.1016	2015-S553	Rectum	Male	Black	60	Indoors	Winter	49-72	26.6	Overweight	Natural
WCME.1017	2015-S350	Nose	Female	White	54	Indoors	Winter	Less24	31.6	Obese	Natural
WCME.1018	2015-S156	Rectum	Female	White	41	Indoors	Summer	25-48	18.6	Normal Weight	Suicide
WCME.1019	2015-S595	Nose	Female	Black	36	Indoors	Winter	25-48	31.7	Obese	Accident
WCME.1020	2015-S574	Nose	Male	White	19	Outdoors	Winter	Less24	23.1	Normal Weight	Suicide
WCME.1021	2015-S184	Eyes	Male	Black	53	Indoors	Spring	49-72	27.8	Overweight	Natural
WCME.1023	2015-S417	Nose	Female	Black	47	Indoors	Autumn	Less24	26.6	Overweight	Natural
WCME.1024	2015-S150	Mouth	Female	White	47	Indoors	Spring	Less24	30.7	Obese	Natural
WCME.1027	2015-S64	Ears	Female	White	45	Indoors	Spring	49-72	31.8	Obese	Suicide
WCME.1028	2015-S184	Rectum	Male	Black	53	Indoors	Spring	49-72	27.8	Overweight	Natural
WCME.1029	2015-S180	Eyes	Male	White	60	Outdoors	Spring	Less24	29	Overweight	Homicide
WCME.103	2014-S21	Nose	Male	Black	50	Indoors	Spring	25-48	19.1	Normal Weight	Natural
WCME.1030	2015-S579	Rectum	Male	White	31	Hospital	Winter	Less24	33.5	Obese	Suicide
WCME.1033	2015-S137	Nose	Female	Black	42	Indoors	Spring	25-48	43.3	Morbid Obesity	Natural
WCME.1034	2015-S460	Nose	Male	White	48	Indoors	Winter	Less24	24.7	Normal Weight	Homicide
WCME.1035	2015-S150	Nose	Female	White	47	Indoors	Spring	Less24	30.7	Obese	Natural
WCME.1036	2015-S378	Ears	Male	White	64	Indoors	Summer	Less24	29	Overweight	Suicide
WCME.104	2014-S21	Mouth	Male	Black	50	Indoors	Spring	25-48	19.1	Normal Weight	Natural
WCME.1040	2015-S157	Mouth	Male	White	59	Indoors	Summer	Greater73	31.7	Obese	Natural
WCME.1043	2015-S496	Eyes	Male	White	56	Indoors	Summer	Less24	36.9	Severe Obesity	Accident
WCME.1044	2015-S579	Eyes	Male	White	31	Hospital	Winter	Less24	33.5	Obese	Suicide
WCME.1045	2015-S464	Mouth	Female	White	38	Vehicular	Autumn	Less24	67.7	Super Obese	Accident
WCME.1047	2015-S340	Nose	Male	White	55	Outdoors	Autumn	Less24	30.7	Obese	Suicide
WCME.1049	2015-S594	Eyes	Female	Black	39	Hospital	Winter	Less24	34.7	Obese	Accident
WCME.1050	2015-S31	Mouth	Female	White	61	Hospital	Spring	25-48	19.8	Normal Weight	Accident
WCME.1051	2015-S335	Eyes	Female	Black	44	Indoors	Winter	25-48	27.9	Overweight	Accident
WCME.1053	2015-S158	Nose	Male	Black	54	Indoors	Summer	25-48	28.1	Overweight	Natural
WCME.1054	2015-S442	Eyes	Female	White	56	Outdoors	Winter	Less24	29.7	Overweight	Homicide
WCME.1055	2015-S68	Rectum	Female	Black	48	Hospital	Spring	Less24	25.4	Overweight	Accident
WCME.1056	2015-S185	Mouth	Female	Black	52	Indoors	Spring	25-48	37	Severe Obesity	Natural
WCME.1057	2015-S568	Rectum	Male	White	53	Indoors	Winter	25-48	25.1	Overweight	Natural
WCME.106	2014-S22	Ears	Male	White	55	Indoors	Spring	25-48	26.9	Overweight	Natural
WCME.1061	2015-S587	Mouth	Female	Black	56	Hospital	Winter	Less24	16.5	Underweight	Natural
WCME.1062	2015-S496	Rectum	Male	White	56	Indoors	Summer	Less24	36.9	Severe Obesity	Accident
WCME.1064	2015-S487	Nose	Male	White	63	Indoors	Summer	49-72	24.4	Normal Weight	Suicide
WCME.1066	2015-S8	Nose	Female	White	55	Indoors	Spring	25-48	14	Underweight	Suicide
WCME.1067	2015-S460	Mouth	Male	White	48	Indoors	Winter	Less24	24.7	Normal Weight	Homicide
WCME.1068	2015-S582	Nose	Female	Black	43	Hospital	Winter	Less24	19	Normal Weight	Homicide
WCME.1069	2015-S3	Mouth	Female	White	58	Indoors	Spring	Less24	26.5	Overweight	Suicide
WCME.107	2014-S22	Rectum	Male	White	55	Indoors	Spring	25-48	26.9	Overweight	Natural
WCME.1070	2015-S47	Rectum	Female	Black	39	Indoors	Spring	25-48	39.8	Severe Obesity	Suicide
WCME.1071	2015-S443	Mouth	Male	White	46	Indoors	Winter	Less24	34.7	Obese	Suicide
WCME.1072	2015-S487	Eyes	Male	White	63	Indoors	Summer	49-72	24.4	Normal Weight	Suicide
WCME.1073	2015-S443	Nose	Male	White	46	Indoors	Winter	Less24	34.7	Obese	Suicide
WCME.1074	2015-S180	Rectum	Male	White	60	Outdoors	Spring	Less24	29	Overweight	Homicide
WCME.1075	2015-S479	Mouth	Female	Black	42	Hospital	Autumn	Less24	24.5	Normal Weight	Accident
WCME.1076	2015-S570	Eyes	Female	Black	20	Outdoors	Winter	Less24	26.1	Overweight	Accident
WCME.1079	2015-S598	Rectum	Female	White	21	Vehicular	Winter	Less24	25.9	Overweight	Suicide
WCME.108	2014-S22	Eyes	Male	White	55	Indoors	Spring	25-48	26.9	Overweight	Natural
WCME.1080	2015-S527	Nose	Female	Black	42	Hospital	Winter	Less24	45.7	Morbid Obesity	Natural
WCME.1081	2015-S479	Ears	Female	Black	42	Hospital	Autumn	Less24	24.5	Normal Weight	Accident
WCME.1082	2015-S157	Rectum	Male	White	59	Indoors	Summer	Greater73	31.7	Obese	Natural
WCME.1083	2015-S165	Mouth	Female	Black	53	Indoors	Spring	Less24	25.3	Overweight	Natural
WCME.1087	2015-S201	Nose	Female	White	42	Indoors	Spring	Less24	22.5	Normal Weight	Suicide
WCME.1090	2015-S3	Nose	Female	White	58	Indoors	Spring	Less24	26.5	Overweight	Suicide
WCME.1091	2015-S165	Nose	Female	Black	53	Indoors	Spring	Less24	25.3	Overweight	Natural
WCME.1092	2015-S527	Eyes	Female	Black	42	Hospital	Winter	Less24	45.7	Morbid Obesity	Natural
WCME.1093	2015-S417	Rectum	Female	Black	47	Indoors	Autumn	Less24	26.6	Overweight	Natural
WCME.1096	2015-S156	Mouth	Female	White	41	Indoors	Summer	25-48	18.6	Normal Weight	Suicide
WCME.1097	2015-S217	Rectum	Female	Black	40	Outdoors	Spring	25-48	27.4	Overweight	Homicide
WCME.1099	2015-S555	Mouth	Male	White	57	Indoors	Winter	Less24	23	Normal Weight	Suicide
WCME.110	2014-S22	Nose	Male	White	55	Indoors	Spring	25-48	26.9	Overweight	Natural
WCME.1100	2015-S68	Mouth	Female	Black	48	Hospital	Spring	Less24	25.4	Overweight	Accident
WCME.1102	2015-S175	Nose	Male	Black	18	Indoors	Summer	25-48	28.2	Overweight	Homicide
WCME.1103	2015-S555	Eyes	Male	White	57	Indoors	Winter	Less24	23	Normal Weight	Suicide
WCME.1105	2015-S335	Rectum	Female	Black	44	Indoors	Winter	25-48	27.9	Overweight	Accident
WCME.111	2014-S22	Mouth	Male	White	55	Indoors	Spring	25-48	26.9	Overweight	Natural
WCME.1110	2015-S419	Nose	Female	Black	26	Vehicular	Autumn	Less24	30.3	Obese	Accident
WCME.1112	2015-S494	Nose	Male	White	52	Indoors	Summer	25-48	33.1	Obese	Natural
WCME.1113	2015-S136	Mouth	Male	White	29	Indoors	Spring	25-48	19.9	Normal Weight	Suicide
WCME.1114	2015-S175	Rectum	Male	Black	18	Indoors	Summer	25-48	28.2	Overweight	Homicide
WCME.1120	2015-S487	Mouth	Male	White	63	Indoors	Summer	49-72	24.4	Normal Weight	Suicide
WCME.1121	2015-S184	Ears	Male	Black	53	Indoors	Spring	49-72	27.8	Overweight	Natural
WCME.1123	2015-S185	Rectum	Female	Black	52	Indoors	Spring	25-48	37	Severe Obesity	Natural
WCME.1124	2015-S475	Mouth	Female	Black	62	Vehicular	Winter	Less24	22.9	Normal Weight	Homicide
WCME.1125	2015-S492	Eyes	Male	White	34	Indoors	Summer	49-72	19.5	Normal Weight	Natural
WCME.1126	2015-S184	Nose	Male	Black	53	Indoors	Spring	49-72	27.8	Overweight	Natural
WCME.1127	2015-S460	Rectum	Male	White	48	Indoors	Winter	Less24	24.7	Normal Weight	Homicide
WCME.1128	2015-S396	Eyes	Male	Black	27	Outdoors	Autumn	Less24	21.4	Normal Weight	Homicide
WCME.1129	2015-S410	Nose	Female	Black	54	Indoors	Winter	Less24	26.6	Overweight	Homicide
WCME.113	2014-S24	Ears	Male	Black	32	Outdoors	Spring	25-48	22.6	Normal Weight	Homicide
WCME.1131	2015-S426	Nose	Female	Black	59	Hospital	Winter	Less24	40.4	Morbid Obesity	Natural
WCME.1132	2015-S523	Mouth	Female	Black	35	Indoors	Winter	Less24	35.8	Severe Obesity	Accident
WCME.1133	2015-S577	Eyes	Male	Black	37	Hospital	Winter	Less24	28.4	Overweight	Homicide
WCME.1134	2015-S598	Mouth	Female	White	21	Vehicular	Winter	Less24	25.9	Overweight	Suicide
WCME.1135	2015-S443	Eyes	Male	White	46	Indoors	Winter	Less24	34.7	Obese	Suicide
WCME.1136	2015-S437	Mouth	Male	Black	48	Hospital	Winter	Less24	12.7	Underweight	Homicide
WCME.1137	2015-S553	Mouth	Male	Black	60	Indoors	Winter	49-72	26.6	Overweight	Natural
WCME.114	2014-S24	Rectum	Male	Black	32	Outdoors	Spring	25-48	22.6	Normal Weight	Homicide
WCME.1141	2015-S165	Rectum	Female	Black	53	Indoors	Spring	Less24	25.3	Overweight	Natural
WCME.1142	2015-S527	Rectum	Female	Black	42	Hospital	Winter	Less24	45.7	Morbid Obesity	Natural
WCME.1144	2015-S512	Eyes	Male	White	51	Indoors	Winter	Less24	24.6	Normal Weight	Natural
WCME.1146	2015-S460	Eyes	Male	White	48	Indoors	Winter	Less24	24.7	Normal Weight	Homicide
WCME.1147	2015-S185	Eyes	Female	Black	52	Indoors	Spring	25-48	37	Severe Obesity	Natural
WCME.1148	2015-S492	Nose	Male	White	34	Indoors	Summer	49-72	19.5	Normal Weight	Natural
WCME.1152	2015-S340	Mouth	Male	White	55	Outdoors	Autumn	Less24	30.7	Obese	Suicide
WCME.1154	2015-S426	Mouth	Female	Black	59	Hospital	Winter	Less24	40.4	Morbid Obesity	Natural
WCME.1155	2015-S514	Nose	Female	White	18	Hospital	Winter	Less24	22	Normal Weight	Accident
WCME.1156	2015-S523	Eyes	Female	Black	35	Indoors	Winter	Less24	35.8	Severe Obesity	Accident
WCME.1158	2015-S158	Rectum	Male	Black	54	Indoors	Summer	25-48	28.1	Overweight	Natural
WCME.1159	2015-S335	Mouth	Female	Black	44	Indoors	Winter	25-48	27.9	Overweight	Accident
WCME.1160	2015-S577	Mouth	Male	Black	37	Hospital	Winter	Less24	28.4	Overweight	Homicide
WCME.1162	2015-S8	Mouth	Female	White	55	Indoors	Spring	25-48	14	Underweight	Suicide
WCME.1165	2015-S396	Mouth	Male	Black	27	Outdoors	Autumn	Less24	21.4	Normal Weight	Homicide
WCME.1166	2015-S215	Nose	Female	Black	48	Indoors	Spring	Less24	24.4	Normal Weight	Accident
WCME.1167	2015-S437	Nose	Male	Black	48	Hospital	Winter	Less24	12.7	Underweight	Homicide
WCME.1169	2015-S596	Mouth	Male	Black	26	Outdoors	Winter	Less24	36	Severe Obesity	Homicide
WCME.117	2014-S24	Nose	Male	Black	32	Outdoors	Spring	25-48	22.6	Normal Weight	Homicide
WCME.1170	2015-S8	Eyes	Female	White	55	Indoors	Spring	25-48	14	Underweight	Suicide
WCME.1173	2015-S370	Mouth	Female	Black	46	Indoors	Summer	25-48	25.5	Overweight	Accident
WCME.1175	2015-S64	Eyes	Female	White	45	Indoors	Spring	49-72	31.8	Obese	Suicide
WCME.1176	2015-S410	Mouth	Female	Black	54	Indoors	Winter	Less24	26.6	Overweight	Homicide
WCME.1177	2015-S215	Rectum	Female	Black	48	Indoors	Spring	Less24	24.4	Normal Weight	Accident
WCME.118	2014-S24	Mouth	Male	Black	32	Outdoors	Spring	25-48	22.6	Normal Weight	Homicide
WCME.1180	2015-S4	Ears	Male	Black	27	Vehicular	Spring	25-48	26.5	Overweight	Homicide
WCME.1182	2015-S464	Rectum	Female	White	38	Vehicular	Autumn	Less24	67.7	Super Obese	Accident
WCME.1183	2015-S31	Eyes	Female	White	61	Hospital	Spring	25-48	19.8	Normal Weight	Accident
WCME.1184	2015-S378	Mouth	Male	White	64	Indoors	Summer	Less24	29	Overweight	Suicide
WCME.1185	2015-S492	Rectum	Male	White	34	Indoors	Summer	49-72	19.5	Normal Weight	Natural
WCME.1186	2015-S596	Ears	Male	Black	26	Outdoors	Winter	Less24	36	Severe Obesity	Homicide
WCME.1187	2015-S3	Eyes	Female	White	58	Indoors	Spring	Less24	26.5	Overweight	Suicide
WCME.1189	2015-S425	Eyes	Male	White	36	Indoors	Autumn	Less24	31.5	Obese	Suicide
WCME.119	2014-S25	Ears	Female	White	58	Indoors	Spring	25-48	18.5	Normal Weight	Natural
WCME.1190	2015-S340	Eyes	Male	White	55	Outdoors	Autumn	Less24	30.7	Obese	Suicide
WCME.1192	2015-S136	Ears	Male	White	29	Indoors	Spring	25-48	19.9	Normal Weight	Suicide
WCME.1193	2015-S493	Eyes	Male	White	59	Indoors	Summer	25-48	46.7	Morbid Obesity	Natural
WCME.1196	2015-S55	Mouth	Female	White	79	Indoors	Spring	25-48	32.3	Obese	Suicide
WCME.1197	2015-S496	Mouth	Male	White	56	Indoors	Summer	Less24	36.9	Severe Obesity	Accident
WCME.120	2014-S25	Rectum	Female	White	58	Indoors	Spring	25-48	18.5	Normal Weight	Natural
WCME.1203	2015-S582	Mouth	Female	Black	43	Hospital	Winter	Less24	19	Normal Weight	Homicide
WCME.1205	2015-S8	Rectum	Female	White	55	Indoors	Spring	25-48	14	Underweight	Suicide
WCME.1208	2015-S425	Nose	Male	White	36	Indoors	Autumn	Less24	31.5	Obese	Suicide
WCME.1209	2015-S568	Nose	Male	White	53	Indoors	Winter	25-48	25.1	Overweight	Natural
WCME.121	2014-S25	Eyes	Female	White	58	Indoors	Spring	25-48	18.5	Normal Weight	Natural
WCME.1210	2015-S4	Nose	Male	Black	27	Vehicular	Spring	25-48	26.5	Overweight	Homicide
WCME.1211	2015-S596	Nose	Male	Black	26	Outdoors	Winter	Less24	36	Severe Obesity	Homicide
WCME.1214	2015-S55	Eyes	Female	White	79	Indoors	Spring	25-48	32.3	Obese	Suicide
WCME.1216	2015-S137	Eyes	Female	Black	42	Indoors	Spring	25-48	43.3	Morbid Obesity	Natural
WCME.1218	2015-S464	Nose	Female	White	38	Vehicular	Autumn	Less24	67.7	Super Obese	Accident
WCME.1219	2015-S31	Nose	Female	White	61	Hospital	Spring	25-48	19.8	Normal Weight	Accident
WCME.122	2014-S25	Nose	Female	White	58	Indoors	Spring	25-48	18.5	Normal Weight	Natural
WCME.1220	2015-S31	Rectum	Female	White	61	Hospital	Spring	25-48	19.8	Normal Weight	Accident
WCME.1221	2015-S350	Eyes	Female	White	54	Indoors	Winter	Less24	31.6	Obese	Natural
WCME.1224	2015-S175	Mouth	Male	Black	18	Indoors	Summer	25-48	28.2	Overweight	Homicide
WCME.1225	2015-S219	Eyes	Female	White	54	Indoors	Spring	Less24	32.8	Obese	Natural
WCME.1226	2015-S370	Nose	Female	Black	46	Indoors	Summer	25-48	25.5	Overweight	Accident
WCME.1227	2015-S350	Mouth	Female	White	54	Indoors	Winter	Less24	31.6	Obese	Natural
WCME.1228	2015-S419	Mouth	Female	Black	26	Vehicular	Autumn	Less24	30.3	Obese	Accident
WCME.1229	2015-S156	Nose	Female	White	41	Indoors	Summer	25-48	18.6	Normal Weight	Suicide
WCME.123	2014-S25	Mouth	Female	White	58	Indoors	Spring	25-48	18.5	Normal Weight	Natural
WCME.1234	2015-S514	Eyes	Female	White	18	Hospital	Winter	Less24	22	Normal Weight	Accident
WCME.1235	2015-S598	Eyes	Female	White	21	Vehicular	Winter	Less24	25.9	Overweight	Suicide
WCME.1239	2015-S568	Mouth	Male	White	53	Indoors	Winter	25-48	25.1	Overweight	Natural
WCME.1241	2015-S375	Mouth	Female	White	23	Indoors	Summer	Less24	23	Normal Weight	Accident
WCME.1243	2015-S219	Rectum	Female	White	54	Indoors	Spring	Less24	32.8	Obese	Natural
WCME.1247	2015-S4	Mouth	Male	Black	27	Vehicular	Spring	25-48	26.5	Overweight	Homicide
WCME.1248	2015-S479	Rectum	Female	Black	42	Hospital	Autumn	Less24	24.5	Normal Weight	Accident
WCME.1249	2015-S157	Ears	Male	White	59	Indoors	Summer	Greater73	31.7	Obese	Natural
WCME.125	2014-S27	Ears	Female	White	71	Indoors	Spring	Less24	unknown	Unknown	Natural
WCME.1250	2015-S443	Ears	Male	White	46	Indoors	Winter	Less24	34.7	Obese	Suicide
WCME.1252	2015-S378	Nose	Male	White	64	Indoors	Summer	Less24	29	Overweight	Suicide
WCME.1253	2015-S180	Ears	Male	White	60	Outdoors	Spring	Less24	29	Overweight	Homicide
WCME.1255	2015-S559	Nose	Male	Black	33	Hospital	Winter	Less24	40.3	Morbid Obesity	Homicide
WCME.1256	2015-S370	Eyes	Female	Black	46	Indoors	Summer	25-48	25.5	Overweight	Accident
WCME.126	2014-S27	Rectum	Female	White	71	Indoors	Spring	Less24	unknown	Unknown	Natural
WCME.1262	2015-S442	Rectum	Female	White	56	Outdoors	Winter	Less24	29.7	Overweight	Homicide
WCME.1264	2015-S426	Eyes	Female	Black	59	Hospital	Winter	Less24	40.4	Morbid Obesity	Natural
WCME.1265	2015-S494	Mouth	Male	White	52	Indoors	Summer	25-48	33.1	Obese	Natural
WCME.1266	2015-S494	Rectum	Male	White	52	Indoors	Summer	25-48	33.1	Obese	Natural
WCME.1267	2015-S460	Ears	Male	White	48	Indoors	Winter	Less24	24.7	Normal Weight	Homicide
WCME.1268	2015-S425	Mouth	Male	White	36	Indoors	Autumn	Less24	31.5	Obese	Suicide
WCME.127	2014-S27	Eyes	Female	White	71	Indoors	Spring	Less24	unknown	Unknown	Natural
WCME.1270	2015-S559	Mouth	Male	Black	33	Hospital	Winter	Less24	40.3	Morbid Obesity	Homicide
WCME.1272	2015-S559	Rectum	Male	Black	33	Hospital	Winter	Less24	40.3	Morbid Obesity	Homicide
WCME.1274	2015-S475	Rectum	Female	Black	62	Vehicular	Winter	Less24	22.9	Normal Weight	Homicide
WCME.1275	2015-S201	Mouth	Female	White	42	Indoors	Spring	Less24	22.5	Normal Weight	Suicide
WCME.1276	2015-S340	Rectum	Male	White	55	Outdoors	Autumn	Less24	30.7	Obese	Suicide
WCME.1277	2015-S555	Ears	Male	White	57	Indoors	Winter	Less24	23	Normal Weight	Suicide
WCME.1279	2015-S419	Rectum	Female	Black	26	Vehicular	Autumn	Less24	30.3	Obese	Accident
WCME.128	2014-S27	Nose	Female	White	71	Indoors	Spring	Less24	unknown	Unknown	Natural
WCME.1280	2015-S443	Rectum	Male	White	46	Indoors	Winter	Less24	34.7	Obese	Suicide
WCME.1283	2015-S487	Ears	Male	White	63	Indoors	Summer	49-72	24.4	Normal Weight	Suicide
WCME.1284	2015-S201	Ears	Female	White	42	Indoors	Spring	Less24	22.5	Normal Weight	Suicide
WCME.1285	2015-S396	Rectum	Male	Black	27	Outdoors	Autumn	Less24	21.4	Normal Weight	Homicide
WCME.1286	2015-S494	Eyes	Male	White	52	Indoors	Summer	25-48	33.1	Obese	Natural
WCME.1287	2015-S579	Ears	Male	White	31	Hospital	Winter	Less24	33.5	Obese	Suicide
WCME.1288	2015-S370	Rectum	Female	Black	46	Indoors	Summer	25-48	25.5	Overweight	Accident
WCME.1289	2015-S215	Mouth	Female	Black	48	Indoors	Spring	Less24	24.4	Normal Weight	Accident
WCME.129	2014-S27	Mouth	Female	White	71	Indoors	Spring	Less24	unknown	Unknown	Natural
WCME.1290	2015-S211	Nose	Male	Black	62	Outdoors	Spring	25-48	24.8	Normal Weight	Suicide
WCME.1291	2015-S582	Rectum	Female	Black	43	Hospital	Winter	Less24	19	Normal Weight	Homicide
WCME.1296	2015-S417	Eyes	Female	Black	47	Indoors	Autumn	Less24	26.6	Overweight	Natural
WCME.1297	2015-S570	Mouth	Female	Black	20	Outdoors	Winter	Less24	26.1	Overweight	Accident
WCME.1298	2015-S484	Eyes	Female	Black	43	Indoors	Summer	Less24	26.4	Overweight	Homicide
WCME.1299	2015-S375	Rectum	Female	White	23	Indoors	Summer	Less24	23	Normal Weight	Accident
WCME.13	2014-S3	Eyes	Female	Black	41	Indoors	Spring	25-48	21.3	Normal Weight	Natural
WCME.130	2014-S28	Ears	Female	Black	71	Outdoors	Spring	Less24	30	Obese	Accident
WCME.1300	2015-S217	Eyes	Female	Black	40	Outdoors	Spring	25-48	27.4	Overweight	Homicide
WCME.1305	2015-S475	Nose	Female	Black	62	Vehicular	Winter	Less24	22.9	Normal Weight	Homicide
WCME.1307	2015-S410	Eyes	Female	Black	54	Indoors	Winter	Less24	26.6	Overweight	Homicide
WCME.1308	2015-S464	Eyes	Female	White	38	Vehicular	Autumn	Less24	67.7	Super Obese	Accident
WCME.131	2014-S28	Rectum	Female	Black	71	Outdoors	Spring	Less24	30	Obese	Accident
WCME.1310	2015-S559	Ears	Male	Black	33	Hospital	Winter	Less24	40.3	Morbid Obesity	Homicide
WCME.1312	2015-S479	Nose	Female	Black	42	Hospital	Autumn	Less24	24.5	Normal Weight	Accident
WCME.1313	2015-S493	Nose	Male	White	59	Indoors	Summer	25-48	46.7	Morbid Obesity	Natural
WCME.1315	2015-S375	Nose	Female	White	23	Indoors	Summer	Less24	23	Normal Weight	Accident
WCME.1316	2015-S201	Eyes	Female	White	42	Indoors	Spring	Less24	22.5	Normal Weight	Suicide
WCME.1317	2015-S484	Mouth	Female	Black	43	Indoors	Summer	Less24	26.4	Overweight	Homicide
WCME.1318	2015-S596	Rectum	Male	Black	26	Outdoors	Winter	Less24	36	Severe Obesity	Homicide
WCME.1319	2015-S150	Rectum	Female	White	47	Indoors	Spring	Less24	30.7	Obese	Natural
WCME.132	2014-S28	Eyes	Female	Black	71	Outdoors	Spring	Less24	30	Obese	Accident
WCME.1320	2015-S186	Mouth	Female	White	46	Indoors	Spring	Less24	31.2	Obese	Natural
WCME.1321	2015-S175	Ears	Male	Black	18	Indoors	Summer	25-48	28.2	Overweight	Homicide
WCME.1322	2015-S426	Ears	Female	Black	59	Hospital	Winter	Less24	40.4	Morbid Obesity	Natural
WCME.1323	2015-S437	Eyes	Male	Black	48	Hospital	Winter	Less24	12.7	Underweight	Homicide
WCME.1324	2015-S156	Ears	Female	White	41	Indoors	Summer	25-48	18.6	Normal Weight	Suicide
WCME.1325	2015-S523	Ears	Female	Black	35	Indoors	Winter	Less24	35.8	Severe Obesity	Accident
WCME.1327	2015-S595	Ears	Female	Black	36	Indoors	Winter	25-48	31.7	Obese	Accident
WCME.1329	2015-S582	Eyes	Female	Black	43	Hospital	Winter	Less24	19	Normal Weight	Homicide
WCME.1331	2015-S553	Ears	Male	Black	60	Indoors	Winter	49-72	26.6	Overweight	Natural
WCME.1334	2015-S582	Ears	Female	Black	43	Hospital	Winter	Less24	19	Normal Weight	Homicide
WCME.134	2014-S28	Nose	Female	Black	71	Outdoors	Spring	Less24	30	Obese	Accident
WCME.1343	2015-S158	Ears	Male	Black	54	Indoors	Summer	25-48	28.1	Overweight	Natural
WCME.1344	2015-S136	Eyes	Male	White	29	Indoors	Spring	25-48	19.9	Normal Weight	Suicide
WCME.1346	2015-S596	Eyes	Male	Black	26	Outdoors	Winter	Less24	36	Severe Obesity	Homicide
WCME.1347	2015-S514	Ears	Female	White	18	Hospital	Winter	Less24	22	Normal Weight	Accident
WCME.1349	2015-S396	Ears	Male	Black	27	Outdoors	Autumn	Less24	21.4	Normal Weight	Homicide
WCME.135	2014-S28	Mouth	Female	Black	71	Outdoors	Spring	Less24	30	Obese	Accident
WCME.1354	2015-S215	Eyes	Female	Black	48	Indoors	Spring	Less24	24.4	Normal Weight	Accident
WCME.1356	2015-S437	Ears	Male	Black	48	Hospital	Winter	Less24	12.7	Underweight	Homicide
WCME.1358	2015-S479	Eyes	Female	Black	42	Hospital	Autumn	Less24	24.5	Normal Weight	Accident
WCME.136	2014-S31	Ears	Male	Black	27	Outdoors	Spring	Less24	33.2	Obese	Accident
WCME.1360	2015-S568	Ears	Male	White	53	Indoors	Winter	25-48	25.1	Overweight	Natural
WCME.1364	2015-S475	Eyes	Female	Black	62	Vehicular	Winter	Less24	22.9	Normal Weight	Homicide
WCME.1365	2015-S484	Ears	Female	Black	43	Indoors	Summer	Less24	26.4	Overweight	Homicide
WCME.1366	2015-S68	Eyes	Female	Black	48	Hospital	Spring	Less24	25.4	Overweight	Accident
WCME.1369	2015-S512	Ears	Male	White	51	Indoors	Winter	Less24	24.6	Normal Weight	Natural
WCME.137	2014-S31	Rectum	Male	Black	27	Outdoors	Spring	Less24	33.2	Obese	Accident
WCME.1370	2015-S496	Ears	Male	White	56	Indoors	Summer	Less24	36.9	Severe Obesity	Accident
WCME.1371	2015-S570	Ears	Female	Black	20	Outdoors	Winter	Less24	26.1	Overweight	Accident
WCME.1372	2015-S493	Ears	Male	White	59	Indoors	Summer	25-48	46.7	Morbid Obesity	Natural
WCME.1373	2015-S464	Ears	Female	White	38	Vehicular	Autumn	Less24	67.7	Super Obese	Accident
WCME.1374	2015-S419	Eyes	Female	Black	26	Vehicular	Autumn	Less24	30.3	Obese	Accident
WCME.1376	2015-S175	Eyes	Male	Black	18	Indoors	Summer	25-48	28.2	Overweight	Homicide
WCME.1377	2015-S186	Ears	Female	White	46	Indoors	Spring	Less24	31.2	Obese	Natural
WCME.1378	2015-S335	Ears	Female	Black	44	Indoors	Winter	25-48	27.9	Overweight	Accident
WCME.138	2014-S31	Eyes	Male	Black	27	Outdoors	Spring	Less24	33.2	Obese	Accident
WCME.1380	2015-S574	Ears	Male	White	19	Outdoors	Winter	Less24	23.1	Normal Weight	Suicide
WCME.1382	2015-S137	Ears	Female	Black	42	Indoors	Spring	25-48	43.3	Morbid Obesity	Natural
WCME.1384	2015-S378	Eyes	Male	White	64	Indoors	Summer	Less24	29	Overweight	Suicide
WCME.1386	2015-S594	Ears	Female	Black	39	Hospital	Winter	Less24	34.7	Obese	Accident
WCME.1387	2015-S370	Ears	Female	Black	46	Indoors	Summer	25-48	25.5	Overweight	Accident
WCME.1388	2015-S185	Ears	Female	Black	52	Indoors	Spring	25-48	37	Severe Obesity	Natural
WCME.1390	2015-S47	Ears	Female	Black	39	Indoors	Spring	25-48	39.8	Severe Obesity	Suicide
WCME.1392	2015-S186	Eyes	Female	White	46	Indoors	Spring	Less24	31.2	Obese	Natural
WCME.1393	2015-S492	Ears	Male	White	34	Indoors	Summer	49-72	19.5	Normal Weight	Natural
WCME.1394	2015-S577	Ears	Male	Black	37	Hospital	Winter	Less24	28.4	Overweight	Homicide
WCME.1399	2015-S3	Ears	Female	White	58	Indoors	Spring	Less24	26.5	Overweight	Suicide
WCME.1402	2015-S211	Eyes	Male	Black	62	Outdoors	Spring	25-48	24.8	Normal Weight	Suicide
WCME.1403	2015-S527	Ears	Female	Black	42	Hospital	Winter	Less24	45.7	Morbid Obesity	Natural
WCME.1406	2015-S215	Ears	Female	Black	48	Indoors	Spring	Less24	24.4	Normal Weight	Accident
WCME.1407	2015-S150	Ears	Female	White	47	Indoors	Spring	Less24	30.7	Obese	Natural
WCME.141	2014-S31	Mouth	Male	Black	27	Outdoors	Spring	Less24	33.2	Obese	Accident
WCME.1414	2015-S425	Ears	Male	White	36	Indoors	Autumn	Less24	31.5	Obese	Suicide
WCME.1416	2015-S211	Ears	Male	Black	62	Outdoors	Spring	25-48	24.8	Normal Weight	Suicide
WCME.1417	2015-S55	Ears	Female	White	79	Indoors	Spring	25-48	32.3	Obese	Suicide
WCME.1418	2015-S410	Ears	Female	Black	54	Indoors	Winter	Less24	26.6	Overweight	Homicide
WCME.1419	2015-S165	Ears	Female	Black	53	Indoors	Spring	Less24	25.3	Overweight	Natural
WCME.1425	2015-S587	Ears	Female	Black	56	Hospital	Winter	Less24	16.5	Underweight	Natural
WCME.1426	2015-S350	Ears	Female	White	54	Indoors	Winter	Less24	31.6	Obese	Natural
WCME.1427	2015-S475	Ears	Female	Black	62	Vehicular	Winter	Less24	22.9	Normal Weight	Homicide
WCME.1429	2015-S375	Ears	Female	White	23	Indoors	Summer	Less24	23	Normal Weight	Accident
WCME.143	2014-S32	Ears	Male	White	35	Indoors	Spring	Less24	24.6	Normal Weight	Accident
WCME.1439	2015-S340	Ears	Male	White	55	Outdoors	Autumn	Less24	30.7	Obese	Suicide
WCME.144	2014-S32	Eyes	Male	White	35	Indoors	Spring	Less24	24.6	Normal Weight	Accident
WCME.1440	2015-S417	Ears	Female	Black	47	Indoors	Autumn	Less24	26.6	Overweight	Natural
WCME.145	2014-S32	Nose	Male	White	35	Indoors	Spring	Less24	24.6	Normal Weight	Accident
WCME.147	2014-S32	Mouth	Male	White	35	Indoors	Spring	Less24	24.6	Normal Weight	Accident
WCME.149	2014-S33	Ears	Male	White	63	Indoors	Spring	49-72	23.5	Normal Weight	Natural
WCME.15	2014-S3	Nose	Female	Black	41	Indoors	Spring	25-48	21.3	Normal Weight	Natural
WCME.150	2014-S33	Eyes	Male	White	63	Indoors	Spring	49-72	23.5	Normal Weight	Natural
WCME.151	2014-S33	Nose	Male	White	63	Indoors	Spring	49-72	23.5	Normal Weight	Natural
WCME.152	2014-S33	Mouth	Male	White	63	Indoors	Spring	49-72	23.5	Normal Weight	Natural
WCME.159	2014-S36	Ears	Female	White	40	Indoors	Spring	Less24	20.9	Normal Weight	Accident
WCME.16	2014-S3	Mouth	Female	Black	41	Indoors	Spring	25-48	21.3	Normal Weight	Natural
WCME.160	2014-S36	Rectum	Female	White	40	Indoors	Spring	Less24	20.9	Normal Weight	Accident
WCME.161	2014-S36	Eyes	Female	White	40	Indoors	Spring	Less24	20.9	Normal Weight	Accident
WCME.163	2014-S36	Nose	Female	White	40	Indoors	Spring	Less24	20.9	Normal Weight	Accident
WCME.164	2014-S36	Mouth	Female	White	40	Indoors	Spring	Less24	20.9	Normal Weight	Accident
WCME.166	2014-S37	Ears	Male	Black	68	Indoors	Spring	Greater73	unknown	Unknown	Natural
WCME.167	2014-S37	Eyes	Male	Black	68	Indoors	Spring	Greater73	unknown	Unknown	Natural
WCME.168	2014-S37	Nose	Male	Black	68	Indoors	Spring	Greater73	unknown	Unknown	Natural
WCME.169	2014-S37	Mouth	Male	Black	68	Indoors	Spring	Greater73	unknown	Unknown	Natural
WCME.171	2014-S38	Ears	Male	Black	61	Indoors	Spring	Greater73	17.2	Underweight	Natural
WCME.172	2014-S38	Rectum	Male	Black	61	Indoors	Spring	Greater73	17.2	Underweight	Natural
WCME.173	2014-S38	Eyes	Male	Black	61	Indoors	Spring	Greater73	17.2	Underweight	Natural
WCME.175	2014-S38	Nose	Male	Black	61	Indoors	Spring	Greater73	17.2	Underweight	Natural
WCME.176	2014-S38	Mouth	Male	Black	61	Indoors	Spring	Greater73	17.2	Underweight	Natural
WCME.178	2014-S39	Ears	Male	White	75	Indoors	Spring	Less24	unknown	Unknown	Natural
WCME.179	2014-S39	Rectum	Male	White	75	Indoors	Spring	Less24	unknown	Unknown	Natural
WCME.18	2014-S5	Ears	Male	Black	22	Outdoors	Spring	25-48	23.2	Normal Weight	Homicide
WCME.180	2014-S39	Eyes	Male	White	75	Indoors	Spring	Less24	unknown	Unknown	Natural
WCME.182	2014-S39	Nose	Male	White	75	Indoors	Spring	Less24	unknown	Unknown	Natural
WCME.184	2014-S40	Rectum	Female	White	44	Indoors	Spring	Less24	44.1	Morbid Obesity	Natural
WCME.185	2014-S40	Eyes	Female	White	44	Indoors	Spring	Less24	44.1	Morbid Obesity	Natural
WCME.187	2014-S40	Nose	Female	White	44	Indoors	Spring	Less24	44.1	Morbid Obesity	Natural
WCME.188	2014-S40	Mouth	Female	White	44	Indoors	Spring	Less24	44.1	Morbid Obesity	Natural
WCME.19	2014-S5	Rectum	Male	Black	22	Outdoors	Spring	25-48	23.2	Normal Weight	Homicide
WCME.197	2014-S42	Ears	Male	White	34	Indoors	Spring	25-48	36.4	Severe Obesity	Accident
WCME.198	2014-S42	Rectum	Male	White	34	Indoors	Spring	25-48	36.4	Severe Obesity	Accident
WCME.199	2014-S42	Eyes	Male	White	34	Indoors	Spring	25-48	36.4	Severe Obesity	Accident
WCME.2	2014-S1	Eyes	Female	White	70	Indoors	Spring	25-48	14.9	Underweight	Natural
WCME.20	2014-S5	Eyes	Male	Black	22	Outdoors	Spring	25-48	23.2	Normal Weight	Homicide
WCME.201	2014-S42	Nose	Male	White	34	Indoors	Spring	25-48	36.4	Severe Obesity	Accident
WCME.202	2014-S42	Mouth	Male	White	34	Indoors	Spring	25-48	36.4	Severe Obesity	Accident
WCME.204	2014-S43	Rectum	Female	White	20	Indoors	Spring	25-48	25.2	Overweight	Accident
WCME.205	2014-S43	Eyes	Female	White	20	Indoors	Spring	25-48	25.2	Overweight	Accident
WCME.207	2014-S43	Nose	Female	White	20	Indoors	Spring	25-48	25.2	Overweight	Accident
WCME.208	2014-S43	Mouth	Female	White	20	Indoors	Spring	25-48	25.2	Overweight	Accident
WCME.210	2014-S44	Ears	Male	White	53	Indoors	Spring	49-72	35	Severe Obesity	Accident
WCME.211	2014-S44	Rectum	Male	White	53	Indoors	Spring	49-72	35	Severe Obesity	Accident
WCME.212	2014-S44	Eyes	Male	White	53	Indoors	Spring	49-72	35	Severe Obesity	Accident
WCME.214	2014-S44	Nose	Male	White	53	Indoors	Spring	49-72	35	Severe Obesity	Accident
WCME.215	2014-S44	Mouth	Male	White	53	Indoors	Spring	49-72	35	Severe Obesity	Accident
WCME.217	2014-S45	Ears	Male	Black	41	Indoors	Spring	25-48	47.1	Morbid Obesity	Natural
WCME.218	2014-S45	Rectum	Male	Black	41	Indoors	Spring	25-48	47.1	Morbid Obesity	Natural
WCME.219	2014-S45	Eyes	Male	Black	41	Indoors	Spring	25-48	47.1	Morbid Obesity	Natural
WCME.22	2014-S5	Nose	Male	Black	22	Outdoors	Spring	25-48	23.2	Normal Weight	Homicide
WCME.221	2014-S45	Nose	Male	Black	41	Indoors	Spring	25-48	47.1	Morbid Obesity	Natural
WCME.222	2014-S45	Mouth	Male	Black	41	Indoors	Spring	25-48	47.1	Morbid Obesity	Natural
WCME.225	2014-S46	Nose	Female	Black	66	Indoors	Spring	Less24	23.5	Normal Weight	Natural
WCME.227	2014-S55	Nose	Male	White	48	Indoors	Spring	25-48	29	Overweight	Natural
WCME.229	2014-S55	Eyes	Male	White	48	Indoors	Spring	25-48	29	Overweight	Natural
WCME.23	2014-S5	Mouth	Male	Black	22	Outdoors	Spring	25-48	23.2	Normal Weight	Homicide
WCME.230	2014-S57	Nose	Female	Black	50	Indoors	Spring	49-72	24.8	Normal Weight	Accident
WCME.234	2014-S57	Mouth	Female	Black	50	Indoors	Spring	49-72	24.8	Normal Weight	Accident
WCME.235	2014-S51	Nose	Male	White	48	Indoors	Spring	Less24	34	Obese	Natural
WCME.236	2014-S49	Nose	Male	White	68	Indoors	Spring	Greater73	33.1	Obese	Natural
WCME.237	2014-S52	Eyes	Male	Black	62	Indoors	Spring	Greater73	23.6	Normal Weight	Natural
WCME.238	2014-S56	Mouth	Female	Black	60	Indoors	Spring	25-48	21.5	Normal Weight	Natural
WCME.239	2014-S52	Rectum	Male	Black	62	Indoors	Spring	Greater73	23.6	Normal Weight	Natural
WCME.24	2014-S6	Ears	Male	White	30	Indoors	Spring	25-48	32.4	Obese	Suicide
WCME.240	2014-S57	Eyes	Female	Black	50	Indoors	Spring	49-72	24.8	Normal Weight	Accident
WCME.241	2014-S55	Mouth	Male	White	48	Indoors	Spring	25-48	29	Overweight	Natural
WCME.243	2014-S55	Rectum	Male	White	48	Indoors	Spring	25-48	29	Overweight	Natural
WCME.25	2014-S6	Rectum	Male	White	30	Indoors	Spring	25-48	32.4	Obese	Suicide
WCME.251	2014-S46	Mouth	Female	Black	66	Indoors	Spring	Less24	23.5	Normal Weight	Natural
WCME.252	2014-S57	Rectum	Female	Black	50	Indoors	Spring	49-72	24.8	Normal Weight	Accident
WCME.255	2014-S52	Mouth	Male	Black	62	Indoors	Spring	Greater73	23.6	Normal Weight	Natural
WCME.256	2014-S49	Ears	Male	White	68	Indoors	Spring	Greater73	33.1	Obese	Natural
WCME.257	2014-S56	Nose	Female	Black	60	Indoors	Spring	25-48	21.5	Normal Weight	Natural
WCME.259	2014-S56	Eyes	Female	Black	60	Indoors	Spring	25-48	21.5	Normal Weight	Natural
WCME.26	2014-S6	Eyes	Male	White	30	Indoors	Spring	25-48	32.4	Obese	Suicide
WCME.266	2014-S51	Eyes	Male	White	48	Indoors	Spring	Less24	34	Obese	Natural
WCME.267	2014-S51	Rectum	Male	White	48	Indoors	Spring	Less24	34	Obese	Natural
WCME.268	2014-S52	Nose	Male	Black	62	Indoors	Spring	Greater73	23.6	Normal Weight	Natural
WCME.269	2014-S49	Eyes	Male	White	68	Indoors	Spring	Greater73	33.1	Obese	Natural
WCME.27	2014-S6	Nose	Male	White	30	Indoors	Spring	25-48	32.4	Obese	Suicide
WCME.273	2014-S46	Eyes	Female	Black	66	Indoors	Spring	Less24	23.5	Normal Weight	Natural
WCME.274	2014-S57	Ears	Female	Black	50	Indoors	Spring	49-72	24.8	Normal Weight	Accident
WCME.276	2014-S55	Ears	Male	White	48	Indoors	Spring	25-48	29	Overweight	Natural
WCME.277	2014-S46	Ears	Female	Black	66	Indoors	Spring	Less24	23.5	Normal Weight	Natural
WCME.279	2014-S52	Ears	Male	Black	62	Indoors	Spring	Greater73	23.6	Normal Weight	Natural
WCME.28	2014-S6	Mouth	Male	White	30	Indoors	Spring	25-48	32.4	Obese	Suicide
WCME.280	2014-S56	Rectum	Female	Black	60	Indoors	Spring	25-48	21.5	Normal Weight	Natural
WCME.281	2014-S46	Rectum	Female	Black	66	Indoors	Spring	Less24	23.5	Normal Weight	Natural
WCME.282	2014-S51	Ears	Male	White	48	Indoors	Spring	Less24	34	Obese	Natural
WCME.283	2014-S59	Ears	Female	White	58	Indoors	Spring	Less24	29.8	Overweight	Suicide
WCME.284	2014-S59	Rectum	Female	White	58	Indoors	Spring	Less24	29.8	Overweight	Suicide
WCME.285	2014-S59	Eyes	Female	White	58	Indoors	Spring	Less24	29.8	Overweight	Suicide
WCME.286	2014-S59	Nose	Female	White	58	Indoors	Spring	Less24	29.8	Overweight	Suicide
WCME.287	2014-S59	Mouth	Female	White	58	Indoors	Spring	Less24	29.8	Overweight	Suicide
WCME.288	2014-S60	Ears	Female	White	50	Indoors	Spring	Less24	22	Normal Weight	Accident
WCME.289	2014-S60	Rectum	Female	White	50	Indoors	Spring	Less24	22	Normal Weight	Accident
WCME.290	2014-S60	Eyes	Female	White	50	Indoors	Spring	Less24	22	Normal Weight	Accident
WCME.292	2014-S60	Nose	Female	White	50	Indoors	Spring	Less24	22	Normal Weight	Accident
WCME.293	2014-S60	Mouth	Female	White	50	Indoors	Spring	Less24	22	Normal Weight	Accident
WCME.3	2014-S1	Nose	Female	White	70	Indoors	Spring	25-48	14.9	Underweight	Natural
WCME.30	2014-S7	Ears	Male	White	41	Indoors	Spring	25-48	27	Overweight	Accident
WCME.300	2014-S71	Ears	Female	Black	19	Indoors	Summer	25-48	22.3	Normal Weight	Accident
WCME.301	2014-S71	Rectum	Female	Black	19	Indoors	Summer	25-48	22.3	Normal Weight	Accident
WCME.302	2014-S71	Eyes	Female	Black	19	Indoors	Summer	25-48	22.3	Normal Weight	Accident
WCME.304	2014-S71	Nose	Female	Black	19	Indoors	Summer	25-48	22.3	Normal Weight	Accident
WCME.305	2014-S71	Mouth	Female	Black	19	Indoors	Summer	25-48	22.3	Normal Weight	Accident
WCME.307	2014-S74	Ears	Male	Black	53	Outdoors	Summer	25-48	32.4	Obese	Accident
WCME.308	2014-S74	Rectum	Male	Black	53	Outdoors	Summer	25-48	32.4	Obese	Accident
WCME.309	2014-S74	Eyes	Male	Black	53	Outdoors	Summer	25-48	32.4	Obese	Accident
WCME.31	2014-S7	Rectum	Male	White	41	Indoors	Spring	25-48	27	Overweight	Accident
WCME.310	2014-S74	Nose	Male	Black	53	Outdoors	Summer	25-48	32.4	Obese	Accident
WCME.311	2014-S74	Mouth	Male	Black	53	Outdoors	Summer	25-48	32.4	Obese	Accident
WCME.312	2014-S75	Ears	Male	Black	65	Outdoors	Summer	Less24	22.2	Normal Weight	Homicide
WCME.313	2014-S75	Rectum	Male	Black	65	Outdoors	Summer	Less24	22.2	Normal Weight	Homicide
WCME.314	2014-S75	Eyes	Male	Black	65	Outdoors	Summer	Less24	22.2	Normal Weight	Homicide
WCME.316	2014-S75	Nose	Male	Black	65	Outdoors	Summer	Less24	22.2	Normal Weight	Homicide
WCME.317	2014-S75	Mouth	Male	Black	65	Outdoors	Summer	Less24	22.2	Normal Weight	Homicide
WCME.319	2014-S76	Ears	Male	Black	68	Outdoors	Summer	Less24	32	Obese	Natural
WCME.32	2014-S7	Eyes	Male	White	41	Indoors	Spring	25-48	27	Overweight	Accident
WCME.320	2014-S76	Rectum	Male	Black	68	Outdoors	Summer	Less24	32	Obese	Natural
WCME.321	2014-S76	Eyes	Male	Black	68	Outdoors	Summer	Less24	32	Obese	Natural
WCME.322	2014-S76	Nose	Male	Black	68	Outdoors	Summer	Less24	32	Obese	Natural
WCME.323	2014-S76	Mouth	Male	Black	68	Outdoors	Summer	Less24	32	Obese	Natural
WCME.331	2014-S79	Ears	Male	Black	32	Vehicular	Summer	Less24	28.9	Overweight	Homicide
WCME.332	2014-S79	Rectum	Male	Black	32	Vehicular	Summer	Less24	28.9	Overweight	Homicide
WCME.333	2014-S79	Eyes	Male	Black	32	Vehicular	Summer	Less24	28.9	Overweight	Homicide
WCME.335	2014-S79	Nose	Male	Black	32	Vehicular	Summer	Less24	28.9	Overweight	Homicide
WCME.336	2014-S79	Mouth	Male	Black	32	Vehicular	Summer	Less24	28.9	Overweight	Homicide
WCME.338	2014-S80	Ears	Female	White	50	Indoors	Summer	25-48	15.8	Underweight	Natural
WCME.339	2014-S80	Rectum	Female	White	50	Indoors	Summer	25-48	15.8	Underweight	Natural
WCME.34	2014-S7	Nose	Male	White	41	Indoors	Spring	25-48	27	Overweight	Accident
WCME.340	2014-S80	Eyes	Female	White	50	Indoors	Summer	25-48	15.8	Underweight	Natural
WCME.341	2014-S80	Nose	Female	White	50	Indoors	Summer	25-48	15.8	Underweight	Natural
WCME.342	2014-S80	Mouth	Female	White	50	Indoors	Summer	25-48	15.8	Underweight	Natural
WCME.344	2014-S82	Ears	Female	White	42	Indoors	Summer	25-48	15.6	Underweight	Suicide
WCME.345	2014-S82	Rectum	Female	White	42	Indoors	Summer	25-48	15.6	Underweight	Suicide
WCME.346	2014-S82	Eyes	Female	White	42	Indoors	Summer	25-48	15.6	Underweight	Suicide
WCME.347	2014-S82	Nose	Female	White	42	Indoors	Summer	25-48	15.6	Underweight	Suicide
WCME.348	2014-S82	Mouth	Female	White	42	Indoors	Summer	25-48	15.6	Underweight	Suicide
WCME.35	2014-S7	Mouth	Male	White	41	Indoors	Spring	25-48	27	Overweight	Accident
WCME.350	2014-S83	Ears	Male	White	24	Outdoors	Summer	25-48	26.7	Overweight	Accident
WCME.351	2014-S83	Rectum	Male	White	24	Outdoors	Summer	25-48	26.7	Overweight	Accident
WCME.352	2014-S83	Eyes	Male	White	24	Outdoors	Summer	25-48	26.7	Overweight	Accident
WCME.354	2014-S83	Nose	Male	White	24	Outdoors	Summer	25-48	26.7	Overweight	Accident
WCME.355	2014-S83	Mouth	Male	White	24	Outdoors	Summer	25-48	26.7	Overweight	Accident
WCME.357	2014-S84	Ears	Male	Black	41	Indoors	Summer	25-48	37.2	Severe Obesity	Accident
WCME.358	2014-S84	Rectum	Male	Black	41	Indoors	Summer	25-48	37.2	Severe Obesity	Accident
WCME.359	2014-S84	Eyes	Male	Black	41	Indoors	Summer	25-48	37.2	Severe Obesity	Accident
WCME.361	2014-S84	Nose	Male	Black	41	Indoors	Summer	25-48	37.2	Severe Obesity	Accident
WCME.362	2014-S84	Mouth	Male	Black	41	Indoors	Summer	25-48	37.2	Severe Obesity	Accident
WCME.37	2014-S8	Ears	Female	White	40	Indoors	Spring	Less24	51.6	Super Obese	Accident
WCME.371	2014-S85	Ears	Male	Black	24	Outdoors	Summer	Less24	28.1	Overweight	Homicide
WCME.372	2014-S85	Rectum	Male	Black	24	Outdoors	Summer	Less24	28.1	Overweight	Homicide
WCME.373	2014-S85	Eyes	Male	Black	24	Outdoors	Summer	Less24	28.1	Overweight	Homicide
WCME.375	2014-S85	Nose	Male	Black	24	Outdoors	Summer	Less24	28.1	Overweight	Homicide
WCME.376	2014-S85	Mouth	Male	Black	24	Outdoors	Summer	Less24	28.1	Overweight	Homicide
WCME.378	2014-S88	Ears	Male	Black	43	Indoors	Summer	Less24	25	Overweight	Homicide
WCME.379	2014-S88	Rectum	Male	Black	43	Indoors	Summer	Less24	25	Overweight	Homicide
WCME.38	2014-S8	Rectum	Female	White	40	Indoors	Spring	Less24	51.6	Super Obese	Accident
WCME.380	2014-S88	Eyes	Male	Black	43	Indoors	Summer	Less24	25	Overweight	Homicide
WCME.382	2014-S88	Nose	Male	Black	43	Indoors	Summer	Less24	25	Overweight	Homicide
WCME.383	2014-S88	Mouth	Male	Black	43	Indoors	Summer	Less24	25	Overweight	Homicide
WCME.384	2014-S91	Ears	Male	White	31	Indoors	Summer	25-48	28.5	Overweight	Accident
WCME.385	2014-S91	Rectum	Male	White	31	Indoors	Summer	25-48	28.5	Overweight	Accident
WCME.386	2014-S91	Eyes	Male	White	31	Indoors	Summer	25-48	28.5	Overweight	Accident
WCME.388	2014-S91	Nose	Male	White	31	Indoors	Summer	25-48	28.5	Overweight	Accident
WCME.389	2014-S91	Mouth	Male	White	31	Indoors	Summer	25-48	28.5	Overweight	Accident
WCME.39	2014-S8	Eyes	Female	White	40	Indoors	Spring	Less24	51.6	Super Obese	Accident
WCME.391	2014-S92	Ears	Male	White	40	Indoors	Summer	25-48	39.1	Severe Obesity	Accident
WCME.392	2014-S92	Rectum	Male	White	40	Indoors	Summer	25-48	39.1	Severe Obesity	Accident
WCME.393	2014-S92	Eyes	Male	White	40	Indoors	Summer	25-48	39.1	Severe Obesity	Accident
WCME.395	2014-S92	Nose	Male	White	40	Indoors	Summer	25-48	39.1	Severe Obesity	Accident
WCME.396	2014-S92	Mouth	Male	White	40	Indoors	Summer	25-48	39.1	Severe Obesity	Accident
WCME.398	2014-S106	Ears	Female	White	24	Indoors	Summer	25-48	33.1	Obese	Accident
WCME.399	2014-S106	Rectum	Female	White	24	Indoors	Summer	25-48	33.1	Obese	Accident
WCME.4	2014-S1	Mouth	Female	White	70	Indoors	Spring	25-48	14.9	Underweight	Natural
WCME.400	2014-S106	Eyes	Female	White	24	Indoors	Summer	25-48	33.1	Obese	Accident
WCME.402	2014-S106	Nose	Female	White	24	Indoors	Summer	25-48	33.1	Obese	Accident
WCME.403	2014-S106	Mouth	Female	White	24	Indoors	Summer	25-48	33.1	Obese	Accident
WCME.405	2014-S110	Ears	Female	White	61	Indoors	Summer	25-48	40.2	Morbid Obesity	Accident
WCME.406	2014-S110	Rectum	Female	White	61	Indoors	Summer	25-48	40.2	Morbid Obesity	Accident
WCME.407	2014-S110	Eyes	Female	White	61	Indoors	Summer	25-48	40.2	Morbid Obesity	Accident
WCME.409	2014-S110	Nose	Female	White	61	Indoors	Summer	25-48	40.2	Morbid Obesity	Accident
WCME.41	2014-S8	Nose	Female	White	40	Indoors	Spring	Less24	51.6	Super Obese	Accident
WCME.410	2014-S110	Mouth	Female	White	61	Indoors	Summer	25-48	40.2	Morbid Obesity	Accident
WCME.411	2014-S111	Ears	Female	Black	24	Outdoors	Summer	Less24	unknown	Unknown	Homicide
WCME.412	2014-S111	Rectum	Female	Black	24	Outdoors	Summer	Less24	unknown	Unknown	Homicide
WCME.413	2014-S111	Eyes	Female	Black	24	Outdoors	Summer	Less24	unknown	Unknown	Homicide
WCME.415	2014-S111	Nose	Female	Black	24	Outdoors	Summer	Less24	unknown	Unknown	Homicide
WCME.416	2014-S111	Mouth	Female	Black	24	Outdoors	Summer	Less24	unknown	Unknown	Homicide
WCME.417	2014-S114	Ears	Male	Black	61	Indoors	Summer	Greater73	19.2	Normal Weight	Accident
WCME.418	2014-S114	Rectum	Male	Black	61	Indoors	Summer	Greater73	19.2	Normal Weight	Accident
WCME.419	2014-S114	Eyes	Male	Black	61	Indoors	Summer	Greater73	19.2	Normal Weight	Accident
WCME.42	2014-S8	Mouth	Female	White	40	Indoors	Spring	Less24	51.6	Super Obese	Accident
WCME.421	2014-S114	Nose	Male	Black	61	Indoors	Summer	Greater73	19.2	Normal Weight	Accident
WCME.422	2014-S114	Mouth	Male	Black	61	Indoors	Summer	Greater73	19.2	Normal Weight	Accident
WCME.423	2014-S116	Ears	Female	Black	50	Indoors	Summer	Greater73	14.8	Underweight	Natural
WCME.424	2014-S116	Rectum	Female	Black	50	Indoors	Summer	Greater73	14.8	Underweight	Natural
WCME.425	2014-S116	Eyes	Female	Black	50	Indoors	Summer	Greater73	14.8	Underweight	Natural
WCME.427	2014-S116	Nose	Female	Black	50	Indoors	Summer	Greater73	14.8	Underweight	Natural
WCME.428	2014-S116	Mouth	Female	Black	50	Indoors	Summer	Greater73	14.8	Underweight	Natural
WCME.430	2014-S118	Ears	Female	White	28	Indoors	Summer	Less24	24	Normal Weight	Accident
WCME.431	2014-S118	Rectum	Female	White	28	Indoors	Summer	Less24	24	Normal Weight	Accident
WCME.432	2014-S118	Eyes	Female	White	28	Indoors	Summer	Less24	24	Normal Weight	Accident
WCME.434	2014-S118	Nose	Female	White	28	Indoors	Summer	Less24	24	Normal Weight	Accident
WCME.435	2014-S118	Mouth	Female	White	28	Indoors	Summer	Less24	24	Normal Weight	Accident
WCME.438	2014-S119	Ears	Female	White	42	Indoors	Summer	25-48	35.3	Severe Obesity	Natural
WCME.439	2014-S119	Rectum	Female	White	42	Indoors	Summer	25-48	35.3	Severe Obesity	Natural
WCME.44	2014-S9	Ears	Female	White	49	Outdoors	Spring	25-48	26.8	Overweight	Homicide
WCME.440	2014-S119	Eyes	Female	White	42	Indoors	Summer	25-48	35.3	Severe Obesity	Natural
WCME.442	2014-S119	Nose	Female	White	42	Indoors	Summer	25-48	35.3	Severe Obesity	Natural
WCME.443	2014-S119	Mouth	Female	White	42	Indoors	Summer	25-48	35.3	Severe Obesity	Natural
WCME.445	2014-S130	Ears	Male	White	48	Indoors	Summer	25-48	38.6	Severe Obesity	Natural
WCME.446	2014-S130	Rectum	Male	White	48	Indoors	Summer	25-48	38.6	Severe Obesity	Natural
WCME.447	2014-S130	Eyes	Male	White	48	Indoors	Summer	25-48	38.6	Severe Obesity	Natural
WCME.449	2014-S130	Nose	Male	White	48	Indoors	Summer	25-48	38.6	Severe Obesity	Natural
WCME.45	2014-S9	Rectum	Female	White	49	Outdoors	Spring	25-48	26.8	Overweight	Homicide
WCME.452	2014-S132	Ears	Male	White	65	Indoors	Summer	25-48	27.6	Overweight	Accident
WCME.453	2014-S132	Rectum	Male	White	65	Indoors	Summer	25-48	27.6	Overweight	Accident
WCME.454	2014-S132	Eyes	Male	White	65	Indoors	Summer	25-48	27.6	Overweight	Accident
WCME.456	2014-S132	Nose	Male	White	65	Indoors	Summer	25-48	27.6	Overweight	Accident
WCME.457	2014-S132	Mouth	Male	White	65	Indoors	Summer	25-48	27.6	Overweight	Accident
WCME.459	2014-S140	Ears	Male	Black	55	Indoors	Summer	25-48	18.4	Underweight	Natural
WCME.46	2014-S9	Eyes	Female	White	49	Outdoors	Spring	25-48	26.8	Overweight	Homicide
WCME.460	2014-S140	Rectum	Male	Black	55	Indoors	Summer	25-48	18.4	Underweight	Natural
WCME.461	2014-S140	Eyes	Male	Black	55	Indoors	Summer	25-48	18.4	Underweight	Natural
WCME.463	2014-S140	Nose	Male	Black	55	Indoors	Summer	25-48	18.4	Underweight	Natural
WCME.464	2014-S140	Mouth	Male	Black	55	Indoors	Summer	25-48	18.4	Underweight	Natural
WCME.465	2014-S141	Ears	Female	White	27	Indoors	Summer	25-48	26	Overweight	Accident
WCME.466	2014-S141	Rectum	Female	White	27	Indoors	Summer	25-48	26	Overweight	Accident
WCME.467	2014-S141	Eyes	Female	White	27	Indoors	Summer	25-48	26	Overweight	Accident
WCME.469	2014-S141	Nose	Female	White	27	Indoors	Summer	25-48	26	Overweight	Accident
WCME.470	2014-S141	Mouth	Female	White	27	Indoors	Summer	25-48	26	Overweight	Accident
WCME.472	2014-S143	Ears	Male	Black	66	Vehicular	Summer	25-48	23.5	Normal Weight	Accident
WCME.473	2014-S143	Rectum	Male	Black	66	Vehicular	Summer	25-48	23.5	Normal Weight	Accident
WCME.474	2014-S143	Eyes	Male	Black	66	Vehicular	Summer	25-48	23.5	Normal Weight	Accident
WCME.476	2014-S143	Nose	Male	Black	66	Vehicular	Summer	25-48	23.5	Normal Weight	Accident
WCME.477	2014-S143	Mouth	Male	Black	66	Vehicular	Summer	25-48	23.5	Normal Weight	Accident
WCME.479	2014-S146	Ears	Male	Black	45	Indoors	Summer	Less24	48.1	Morbid Obesity	Natural
WCME.48	2014-S9	Nose	Female	White	49	Outdoors	Spring	25-48	26.8	Overweight	Homicide
WCME.480	2014-S146	Rectum	Male	Black	45	Indoors	Summer	Less24	48.1	Morbid Obesity	Natural
WCME.481	2014-S146	Eyes	Male	Black	45	Indoors	Summer	Less24	48.1	Morbid Obesity	Natural
WCME.483	2014-S146	Nose	Male	Black	45	Indoors	Summer	Less24	48.1	Morbid Obesity	Natural
WCME.484	2014-S146	Mouth	Male	Black	45	Indoors	Summer	Less24	48.1	Morbid Obesity	Natural
WCME.486	2014-S147	Ears	Male	White	33	Indoors	Summer	25-48	27.5	Overweight	Accident
WCME.487	2014-S147	Rectum	Male	White	33	Indoors	Summer	25-48	27.5	Overweight	Accident
WCME.488	2014-S147	Eyes	Male	White	33	Indoors	Summer	25-48	27.5	Overweight	Accident
WCME.49	2014-S9	Mouth	Female	White	49	Outdoors	Spring	25-48	26.8	Overweight	Homicide
WCME.490	2014-S147	Nose	Male	White	33	Indoors	Summer	25-48	27.5	Overweight	Accident
WCME.491	2014-S147	Mouth	Male	White	33	Indoors	Summer	25-48	27.5	Overweight	Accident
WCME.492	2014-S300	Ears	Female	Black	30	Indoors	Autumn	25-48	27.6	Overweight	Homicide
WCME.493	2014-S300	Rectum	Female	Black	30	Indoors	Autumn	25-48	27.6	Overweight	Homicide
WCME.494	2014-S300	Eyes	Female	Black	30	Indoors	Autumn	25-48	27.6	Overweight	Homicide
WCME.496	2014-S300	Nose	Female	Black	30	Indoors	Autumn	25-48	27.6	Overweight	Homicide
WCME.497	2014-S300	Mouth	Female	Black	30	Indoors	Autumn	25-48	27.6	Overweight	Homicide
WCME.498	2014-S347	Ears	Male	White	40	Indoors	Autumn	Greater73	24.7	Normal Weight	Accident
WCME.499	2014-S347	Rectum	Male	White	40	Indoors	Autumn	Greater73	24.7	Normal Weight	Accident
WCME.500	2014-S347	Eyes	Male	White	40	Indoors	Autumn	Greater73	24.7	Normal Weight	Accident
WCME.502	2014-S347	Nose	Male	White	40	Indoors	Autumn	Greater73	24.7	Normal Weight	Accident
WCME.503	2014-S347	Mouth	Male	White	40	Indoors	Autumn	Greater73	24.7	Normal Weight	Accident
WCME.505	2014-S348	Ears	Female	Black	57	Indoors	Autumn	25-48	22.1	Normal Weight	Natural
WCME.506	2014-S348	Rectum	Female	Black	57	Indoors	Autumn	25-48	22.1	Normal Weight	Natural
WCME.507	2014-S348	Eyes	Female	Black	57	Indoors	Autumn	25-48	22.1	Normal Weight	Natural
WCME.509	2014-S348	Nose	Female	Black	57	Indoors	Autumn	25-48	22.1	Normal Weight	Natural
WCME.51	2014-S10	Ears	Male	Black	51	Indoors	Spring	25-48	27.5	Overweight	Natural
WCME.510	2014-S348	Mouth	Female	Black	57	Indoors	Autumn	25-48	22.1	Normal Weight	Natural
WCME.511	2015-S1	Ears	Male	Black	22	Outdoors	Spring	Greater73	18.1	Underweight	Homicide
WCME.512	2015-S1	Eyes	Male	Black	22	Outdoors	Spring	Greater73	18.1	Underweight	Homicide
WCME.513	2015-S1	Nose	Male	Black	22	Outdoors	Spring	Greater73	18.1	Underweight	Homicide
WCME.514	2015-S1	Mouth	Male	Black	22	Outdoors	Spring	Greater73	18.1	Underweight	Homicide
WCME.516	2015-S1	Rectum	Male	Black	22	Outdoors	Spring	Greater73	18.1	Underweight	Homicide
WCME.519	2015-S13	Ears	Male	White	36	Indoors	Winter	25-48	20.5	Normal Weight	Accident
WCME.52	2014-S10	Rectum	Male	Black	51	Indoors	Spring	25-48	27.5	Overweight	Natural
WCME.520	2015-S13	Eyes	Male	White	36	Indoors	Winter	25-48	20.5	Normal Weight	Accident
WCME.521	2015-S13	Nose	Male	White	36	Indoors	Winter	25-48	20.5	Normal Weight	Accident
WCME.522	2015-S13	Mouth	Male	White	36	Indoors	Winter	25-48	20.5	Normal Weight	Accident
WCME.524	2015-S13	Rectum	Male	White	36	Indoors	Winter	25-48	20.5	Normal Weight	Accident
WCME.527	2015-S14	Ears	Female	White	27	Indoors	Winter	49-72	20.4	Normal Weight	Accident
WCME.528	2015-S14	Eyes	Female	White	27	Indoors	Winter	49-72	20.4	Normal Weight	Accident
WCME.529	2015-S14	Nose	Female	White	27	Indoors	Winter	49-72	20.4	Normal Weight	Accident
WCME.53	2014-S10	Eyes	Male	Black	51	Indoors	Spring	25-48	27.5	Overweight	Natural
WCME.530	2015-S14	Mouth	Female	White	27	Indoors	Winter	49-72	20.4	Normal Weight	Accident
WCME.532	2015-S14	Rectum	Female	White	27	Indoors	Winter	49-72	20.4	Normal Weight	Accident
WCME.535	2015-S15	Ears	Male	White	49	Indoors	Winter	Less24	39.6	Severe Obesity	Natural
WCME.536	2015-S15	Eyes	Male	White	49	Indoors	Winter	Less24	39.6	Severe Obesity	Natural
WCME.537	2015-S15	Nose	Male	White	49	Indoors	Winter	Less24	39.6	Severe Obesity	Natural
WCME.538	2015-S15	Mouth	Male	White	49	Indoors	Winter	Less24	39.6	Severe Obesity	Natural
WCME.540	2015-S15	Rectum	Male	White	49	Indoors	Winter	Less24	39.6	Severe Obesity	Natural
WCME.543	2015-S17	Ears	Male	White	20	Indoors	Spring	Less24	35.9	Severe Obesity	Accident
WCME.544	2015-S17	Eyes	Male	White	20	Indoors	Spring	Less24	35.9	Severe Obesity	Accident
WCME.545	2015-S17	Nose	Male	White	20	Indoors	Spring	Less24	35.9	Severe Obesity	Accident
WCME.546	2015-S17	Mouth	Male	White	20	Indoors	Spring	Less24	35.9	Severe Obesity	Accident
WCME.548	2015-S17	Rectum	Male	White	20	Indoors	Spring	Less24	35.9	Severe Obesity	Accident
WCME.55	2014-S10	Nose	Male	Black	51	Indoors	Spring	25-48	27.5	Overweight	Natural
WCME.551	2015-S20	Ears	Male	White	34	Indoors	Spring	25-48	44.9	Morbid Obesity	Accident
WCME.552	2015-S20	Eyes	Male	White	34	Indoors	Spring	25-48	44.9	Morbid Obesity	Accident
WCME.553	2015-S20	Nose	Male	White	34	Indoors	Spring	25-48	44.9	Morbid Obesity	Accident
WCME.554	2015-S20	Mouth	Male	White	34	Indoors	Spring	25-48	44.9	Morbid Obesity	Accident
WCME.555	2015-S20	Rectum	Male	White	34	Indoors	Spring	25-48	44.9	Morbid Obesity	Accident
WCME.558	2015-S23	Ears	Male	White	33	Indoors	Spring	Less24	27.3	Overweight	Accident
WCME.559	2015-S23	Eyes	Male	White	33	Indoors	Spring	Less24	27.3	Overweight	Accident
WCME.56	2014-S10	Mouth	Male	Black	51	Indoors	Spring	25-48	27.5	Overweight	Natural
WCME.560	2015-S23	Nose	Male	White	33	Indoors	Spring	Less24	27.3	Overweight	Accident
WCME.561	2015-S23	Mouth	Male	White	33	Indoors	Spring	Less24	27.3	Overweight	Accident
WCME.563	2015-S23	Rectum	Male	White	33	Indoors	Spring	Less24	27.3	Overweight	Accident
WCME.566	2015-S25	Ears	Male	Black	21	Vehicular	Spring	Less24	29.8	Overweight	Homicide
WCME.567	2015-S25	Eyes	Male	Black	21	Vehicular	Spring	Less24	29.8	Overweight	Homicide
WCME.568	2015-S25	Nose	Male	Black	21	Vehicular	Spring	Less24	29.8	Overweight	Homicide
WCME.569	2015-S25	Mouth	Male	Black	21	Vehicular	Spring	Less24	29.8	Overweight	Homicide
WCME.57	2014-S12	Ears	Male	White	42	Indoors	Spring	Less24	41.1	Morbid Obesity	Accident
WCME.570	2015-S25	Rectum	Male	Black	21	Vehicular	Spring	Less24	29.8	Overweight	Homicide
WCME.573	2015-S27	Ears	Male	Black	80	Hospital	Spring	25-48	29.2	Overweight	Natural
WCME.574	2015-S27	Eyes	Male	Black	80	Hospital	Spring	25-48	29.2	Overweight	Natural
WCME.575	2015-S27	Nose	Male	Black	80	Hospital	Spring	25-48	29.2	Overweight	Natural
WCME.578	2015-S27	Rectum	Male	Black	80	Hospital	Spring	25-48	29.2	Overweight	Natural
WCME.58	2014-S12	Rectum	Male	White	42	Indoors	Spring	Less24	41.1	Morbid Obesity	Accident
WCME.59	2014-S12	Eyes	Male	White	42	Indoors	Spring	Less24	41.1	Morbid Obesity	Accident
WCME.596	2015-S34	Ears	Female	Black	44	Hospital	Spring	49-72	30.6	Obese	Accident
WCME.597	2015-S34	Eyes	Female	Black	44	Hospital	Spring	49-72	30.6	Obese	Accident
WCME.598	2015-S34	Nose	Female	Black	44	Hospital	Spring	49-72	30.6	Obese	Accident
WCME.599	2015-S34	Mouth	Female	Black	44	Hospital	Spring	49-72	30.6	Obese	Accident
WCME.6	2014-S2	Ears	Female	White	42	Indoors	Spring	25-48	45.8	Morbid Obesity	Natural
WCME.601	2015-S34	Rectum	Female	Black	44	Hospital	Spring	49-72	30.6	Obese	Accident
WCME.61	2014-S12	Nose	Male	White	42	Indoors	Spring	Less24	41.1	Morbid Obesity	Accident
WCME.610	2015-S39	Ears	Female	White	31	Hospital	Spring	25-48	30.1	Obese	Accident
WCME.612	2015-S39	Nose	Female	White	31	Hospital	Spring	25-48	30.1	Obese	Accident
WCME.613	2015-S39	Mouth	Female	White	31	Hospital	Spring	25-48	30.1	Obese	Accident
WCME.615	2015-S39	Rectum	Female	White	31	Hospital	Spring	25-48	30.1	Obese	Accident
WCME.62	2014-S12	Mouth	Male	White	42	Indoors	Spring	Less24	41.1	Morbid Obesity	Accident
WCME.636	2015-S44	Ears	Male	White	31	Indoors	Spring	25-48	31	Obese	Accident
WCME.637	2015-S44	Eyes	Male	White	31	Indoors	Spring	25-48	31	Obese	Accident
WCME.638	2015-S44	Nose	Male	White	31	Indoors	Spring	25-48	31	Obese	Accident
WCME.639	2015-S44	Mouth	Male	White	31	Indoors	Spring	25-48	31	Obese	Accident
WCME.64	2014-S13	Ears	Male	White	43	Indoors	Spring	Less24	27.4	Overweight	Natural
WCME.641	2015-S44	Rectum	Male	White	31	Indoors	Spring	25-48	31	Obese	Accident
WCME.644	2015-S48	Ears	Male	Black	38	Indoors	Spring	Less24	17.7	Underweight	Accident
WCME.645	2015-S48	Eyes	Male	Black	38	Indoors	Spring	Less24	17.7	Underweight	Accident
WCME.646	2015-S48	Nose	Male	Black	38	Indoors	Spring	Less24	17.7	Underweight	Accident
WCME.647	2015-S48	Mouth	Male	Black	38	Indoors	Spring	Less24	17.7	Underweight	Accident
WCME.649	2015-S48	Rectum	Male	Black	38	Indoors	Spring	Less24	17.7	Underweight	Accident
WCME.65	2014-S13	Rectum	Male	White	43	Indoors	Spring	Less24	27.4	Overweight	Natural
WCME.652	2015-S49	Ears	Female	Black	47	Outdoors	Spring	Less24	31.6	Obese	Accident
WCME.653	2015-S49	Eyes	Female	Black	47	Outdoors	Spring	Less24	31.6	Obese	Accident
WCME.654	2015-S49	Nose	Female	Black	47	Outdoors	Spring	Less24	31.6	Obese	Accident
WCME.655	2015-S49	Mouth	Female	Black	47	Outdoors	Spring	Less24	31.6	Obese	Accident
WCME.657	2015-S49	Rectum	Female	Black	47	Outdoors	Spring	Less24	31.6	Obese	Accident
WCME.66	2014-S13	Eyes	Male	White	43	Indoors	Spring	Less24	27.4	Overweight	Natural
WCME.660	2015-S51	Ears	Male	Black	25	Indoors	Spring	Less24	35.2	Severe Obesity	Homicide
WCME.661	2015-S51	Eyes	Male	Black	25	Indoors	Spring	Less24	35.2	Severe Obesity	Homicide
WCME.662	2015-S51	Nose	Male	Black	25	Indoors	Spring	Less24	35.2	Severe Obesity	Homicide
WCME.663	2015-S51	Mouth	Male	Black	25	Indoors	Spring	Less24	35.2	Severe Obesity	Homicide
WCME.665	2015-S51	Rectum	Male	Black	25	Indoors	Spring	Less24	35.2	Severe Obesity	Homicide
WCME.668	2015-S57	Ears	Male	Black	49	Indoors	Spring	25-48	33.8	Obese	Accident
WCME.669	2015-S57	Eyes	Male	Black	49	Indoors	Spring	25-48	33.8	Obese	Accident
WCME.670	2015-S57	Nose	Male	Black	49	Indoors	Spring	25-48	33.8	Obese	Accident
WCME.671	2015-S57	Mouth	Male	Black	49	Indoors	Spring	25-48	33.8	Obese	Accident
WCME.672	2015-S57	Rectum	Male	Black	49	Indoors	Spring	25-48	33.8	Obese	Accident
WCME.675	2015-S58	Ears	Female	White	49	Indoors	Spring	25-48	53.7	Super Obese	Accident
WCME.676	2015-S58	Eyes	Female	White	49	Indoors	Spring	25-48	53.7	Super Obese	Accident
WCME.678	2015-S58	Mouth	Female	White	49	Indoors	Spring	25-48	53.7	Super Obese	Accident
WCME.68	2014-S13	Nose	Male	White	43	Indoors	Spring	Less24	27.4	Overweight	Natural
WCME.680	2015-S58	Rectum	Female	White	49	Indoors	Spring	25-48	53.7	Super Obese	Accident
WCME.683	2015-S63	Ears	Male	White	42	Indoors	Spring	49-72	29.4	Overweight	Accident
WCME.684	2015-S63	Eyes	Male	White	42	Indoors	Spring	49-72	29.4	Overweight	Accident
WCME.685	2015-S63	Nose	Male	White	42	Indoors	Spring	49-72	29.4	Overweight	Accident
WCME.686	2015-S63	Mouth	Male	White	42	Indoors	Spring	49-72	29.4	Overweight	Accident
WCME.688	2015-S63	Rectum	Male	White	42	Indoors	Spring	49-72	29.4	Overweight	Accident
WCME.69	2014-S13	Mouth	Male	White	43	Indoors	Spring	Less24	27.4	Overweight	Natural
WCME.691	2015-S65	Ears	Male	White	62	Hospital	Spring	25-48	32.1	Obese	Natural
WCME.692	2015-S65	Eyes	Male	White	62	Hospital	Spring	25-48	32.1	Obese	Natural
WCME.693	2015-S65	Nose	Male	White	62	Hospital	Spring	25-48	32.1	Obese	Natural
WCME.694	2015-S65	Mouth	Male	White	62	Hospital	Spring	25-48	32.1	Obese	Natural
WCME.696	2015-S65	Rectum	Male	White	62	Hospital	Spring	25-48	32.1	Obese	Natural
WCME.699	2015-S67	Ears	Male	Black	26	Hospital	Spring	25-48	27	Overweight	Homicide
WCME.7	2014-S2	Rectum	Female	White	42	Indoors	Spring	25-48	45.8	Morbid Obesity	Natural
WCME.700	2015-S67	Eyes	Male	Black	26	Hospital	Spring	25-48	27	Overweight	Homicide
WCME.701	2015-S67	Nose	Male	Black	26	Hospital	Spring	25-48	27	Overweight	Homicide
WCME.702	2015-S67	Mouth	Male	Black	26	Hospital	Spring	25-48	27	Overweight	Homicide
WCME.704	2015-S67	Rectum	Male	Black	26	Hospital	Spring	25-48	27	Overweight	Homicide
WCME.706	2015-S70	Ears	Male	Black	88	Indoors	Spring	25-48	16.8	Underweight	Natural
WCME.707	2015-S70	Eyes	Male	Black	88	Indoors	Spring	25-48	16.8	Underweight	Natural
WCME.708	2015-S70	Nose	Male	Black	88	Indoors	Spring	25-48	16.8	Underweight	Natural
WCME.709	2015-S70	Mouth	Male	Black	88	Indoors	Spring	25-48	16.8	Underweight	Natural
WCME.71	2014-S14	Ears	Male	Black	33	Indoors	Spring	Less24	29.7	Overweight	Homicide
WCME.711	2015-S70	Rectum	Male	Black	88	Indoors	Spring	25-48	16.8	Underweight	Natural
WCME.714	2015-S72	Ears	Male	White	79	Hospital	Winter	25-48	25.2	Overweight	Accident
WCME.715	2015-S72	Eyes	Male	White	79	Hospital	Winter	25-48	25.2	Overweight	Accident
WCME.716	2015-S72	Nose	Male	White	79	Hospital	Winter	25-48	25.2	Overweight	Accident
WCME.717	2015-S72	Mouth	Male	White	79	Hospital	Winter	25-48	25.2	Overweight	Accident
WCME.719	2015-S72	Rectum	Male	White	79	Hospital	Winter	25-48	25.2	Overweight	Accident
WCME.72	2014-S14	Rectum	Male	Black	33	Indoors	Spring	Less24	29.7	Overweight	Homicide
WCME.722	2015-S74	Ears	Male	Black	34	Hospital	Winter	25-48	33.5	Obese	Homicide
WCME.723	2015-S74	Eyes	Male	Black	34	Hospital	Winter	25-48	33.5	Obese	Homicide
WCME.724	2015-S74	Nose	Male	Black	34	Hospital	Winter	25-48	33.5	Obese	Homicide
WCME.725	2015-S74	Mouth	Male	Black	34	Hospital	Winter	25-48	33.5	Obese	Homicide
WCME.727	2015-S74	Rectum	Male	Black	34	Hospital	Winter	25-48	33.5	Obese	Homicide
WCME.73	2014-S14	Eyes	Male	Black	33	Indoors	Spring	Less24	29.7	Overweight	Homicide
WCME.738	2015-S78	Ears	Female	White	44	Indoors	Spring	49-72	32.1	Obese	Accident
WCME.739	2015-S78	Eyes	Female	White	44	Indoors	Spring	49-72	32.1	Obese	Accident
WCME.740	2015-S78	Nose	Female	White	44	Indoors	Spring	49-72	32.1	Obese	Accident
WCME.741	2015-S78	Mouth	Female	White	44	Indoors	Spring	49-72	32.1	Obese	Accident
WCME.742	2015-S78	Rectum	Female	White	44	Indoors	Spring	49-72	32.1	Obese	Accident
WCME.745	2015-S79	Ears	Male	White	28	Indoors	Spring	Less24	21.7	Normal Weight	Accident
WCME.746	2015-S79	Eyes	Male	White	28	Indoors	Spring	Less24	21.7	Normal Weight	Accident
WCME.747	2015-S79	Nose	Male	White	28	Indoors	Spring	Less24	21.7	Normal Weight	Accident
WCME.748	2015-S79	Mouth	Male	White	28	Indoors	Spring	Less24	21.7	Normal Weight	Accident
WCME.75	2014-S14	Mouth	Male	Black	33	Indoors	Spring	Less24	29.7	Overweight	Homicide
WCME.750	2015-S79	Rectum	Male	White	28	Indoors	Spring	Less24	21.7	Normal Weight	Accident
WCME.753	2015-S82	Ears	Male	White	49	Indoors	Spring	Greater73	30.8	Obese	Accident
WCME.754	2015-S82	Eyes	Male	White	49	Indoors	Spring	Greater73	30.8	Obese	Accident
WCME.755	2015-S82	Nose	Male	White	49	Indoors	Spring	Greater73	30.8	Obese	Accident
WCME.756	2015-S82	Mouth	Male	White	49	Indoors	Spring	Greater73	30.8	Obese	Accident
WCME.758	2015-S82	Rectum	Male	White	49	Indoors	Spring	Greater73	30.8	Obese	Accident
WCME.761	2015-S86	Ears	Male	Black	55	Vehicular	Spring	49-72	24.7	Normal Weight	Natural
WCME.762	2015-S86	Eyes	Male	Black	55	Vehicular	Spring	49-72	24.7	Normal Weight	Natural
WCME.763	2015-S86	Nose	Male	Black	55	Vehicular	Spring	49-72	24.7	Normal Weight	Natural
WCME.764	2015-S86	Mouth	Male	Black	55	Vehicular	Spring	49-72	24.7	Normal Weight	Natural
WCME.769	2015-S88	Ears	Female	White	24	Indoors	Spring	Less24	43.9	Morbid Obesity	Accident
WCME.77	2014-S16	Ears	Female	White	41	Indoors	Spring	25-48	31.8	Obese	Natural
WCME.770	2015-S88	Eyes	Female	White	24	Indoors	Spring	Less24	43.9	Morbid Obesity	Accident
WCME.771	2015-S88	Nose	Female	White	24	Indoors	Spring	Less24	43.9	Morbid Obesity	Accident
WCME.772	2015-S88	Mouth	Female	White	24	Indoors	Spring	Less24	43.9	Morbid Obesity	Accident
WCME.773	2015-S88	Rectum	Female	White	24	Indoors	Spring	Less24	43.9	Morbid Obesity	Accident
WCME.776	2015-S89	Ears	Male	Black	70	Outdoors	Spring	Less24	21.5	Normal Weight	Accident
WCME.777	2015-S89	Eyes	Male	Black	70	Outdoors	Spring	Less24	21.5	Normal Weight	Accident
WCME.778	2015-S89	Nose	Male	Black	70	Outdoors	Spring	Less24	21.5	Normal Weight	Accident
WCME.779	2015-S89	Mouth	Male	Black	70	Outdoors	Spring	Less24	21.5	Normal Weight	Accident
WCME.78	2014-S16	Rectum	Female	White	41	Indoors	Spring	25-48	31.8	Obese	Natural
WCME.781	2015-S89	Rectum	Male	Black	70	Outdoors	Spring	Less24	21.5	Normal Weight	Accident
WCME.784	2015-S92	Ears	Female	Black	24	Hospital	Spring	Less24	27	Overweight	Natural
WCME.785	2015-S92	Eyes	Female	Black	24	Hospital	Spring	Less24	27	Overweight	Natural
WCME.786	2015-S92	Nose	Female	Black	24	Hospital	Spring	Less24	27	Overweight	Natural
WCME.787	2015-S92	Mouth	Female	Black	24	Hospital	Spring	Less24	27	Overweight	Natural
WCME.789	2015-S92	Rectum	Female	Black	24	Hospital	Spring	Less24	27	Overweight	Natural
WCME.79	2014-S16	Eyes	Female	White	41	Indoors	Spring	25-48	31.8	Obese	Natural
WCME.792	2015-S94	Ears	Male	Black	53	Indoors	Spring	Less24	27.5	Overweight	Accident
WCME.793	2015-S94	Eyes	Male	Black	53	Indoors	Spring	Less24	27.5	Overweight	Accident
WCME.794	2015-S94	Nose	Male	Black	53	Indoors	Spring	Less24	27.5	Overweight	Accident
WCME.795	2015-S94	Mouth	Male	Black	53	Indoors	Spring	Less24	27.5	Overweight	Accident
WCME.797	2015-S94	Rectum	Male	Black	53	Indoors	Spring	Less24	27.5	Overweight	Accident
WCME.8	2014-S2	Eyes	Female	White	42	Indoors	Spring	25-48	45.8	Morbid Obesity	Natural
WCME.800	2015-S96	Ears	Male	White	46	Indoors	Spring	Less24	27.5	Overweight	Accident
WCME.801	2015-S96	Eyes	Male	White	46	Indoors	Spring	Less24	27.5	Overweight	Accident
WCME.802	2015-S96	Nose	Male	White	46	Indoors	Spring	Less24	27.5	Overweight	Accident
WCME.803	2015-S96	Mouth	Male	White	46	Indoors	Spring	Less24	27.5	Overweight	Accident
WCME.805	2015-S96	Rectum	Male	White	46	Indoors	Spring	Less24	27.5	Overweight	Accident
WCME.808	2015-S97	Ears	Female	White	36	Indoors	Spring	25-48	25.8	Overweight	Accident
WCME.809	2015-S97	Eyes	Female	White	36	Indoors	Spring	25-48	25.8	Overweight	Accident
WCME.81	2014-S16	Nose	Female	White	41	Indoors	Spring	25-48	31.8	Obese	Natural
WCME.810	2015-S97	Nose	Female	White	36	Indoors	Spring	25-48	25.8	Overweight	Accident
WCME.811	2015-S97	Mouth	Female	White	36	Indoors	Spring	25-48	25.8	Overweight	Accident
WCME.813	2015-S97	Rectum	Female	White	36	Indoors	Spring	25-48	25.8	Overweight	Accident
WCME.816	2015-S98	Ears	Male	White	39	Indoors	Spring	25-48	28.7	Overweight	Accident
WCME.817	2015-S98	Eyes	Male	White	39	Indoors	Spring	25-48	28.7	Overweight	Accident
WCME.818	2015-S98	Nose	Male	White	39	Indoors	Spring	25-48	28.7	Overweight	Accident
WCME.819	2015-S98	Mouth	Male	White	39	Indoors	Spring	25-48	28.7	Overweight	Accident
WCME.821	2015-S98	Rectum	Male	White	39	Indoors	Spring	25-48	28.7	Overweight	Accident
WCME.824	2015-S99	Ears	Female	Black	61	Indoors	Spring	Greater73	44.3	Morbid Obesity	Natural
WCME.825	2015-S99	Eyes	Female	Black	61	Indoors	Spring	Greater73	44.3	Morbid Obesity	Natural
WCME.826	2015-S99	Nose	Female	Black	61	Indoors	Spring	Greater73	44.3	Morbid Obesity	Natural
WCME.827	2015-S99	Mouth	Female	Black	61	Indoors	Spring	Greater73	44.3	Morbid Obesity	Natural
WCME.828	2015-S99	Rectum	Female	Black	61	Indoors	Spring	Greater73	44.3	Morbid Obesity	Natural
WCME.831	2015-S141	Ears	Male	Black	30	Indoors	Spring	25-48	21.6	Normal Weight	Homicide
WCME.832	2015-S141	Eyes	Male	Black	30	Indoors	Spring	25-48	21.6	Normal Weight	Homicide
WCME.833	2015-S141	Nose	Male	Black	30	Indoors	Spring	25-48	21.6	Normal Weight	Homicide
WCME.834	2015-S141	Mouth	Male	Black	30	Indoors	Spring	25-48	21.6	Normal Weight	Homicide
WCME.836	2015-S141	Rectum	Male	Black	30	Indoors	Spring	25-48	21.6	Normal Weight	Homicide
WCME.839	2015-S176	Ears	Male	Black	43	Indoors	Spring	49-72	33.4	Obese	Homicide
WCME.84	2014-S19	Ears	Male	Black	28	Outdoors	Spring	Less24	24	Normal Weight	Homicide
WCME.840	2015-S176	Eyes	Male	Black	43	Indoors	Spring	49-72	33.4	Obese	Homicide
WCME.841	2015-S176	Nose	Male	Black	43	Indoors	Spring	49-72	33.4	Obese	Homicide
WCME.842	2015-S176	Mouth	Male	Black	43	Indoors	Spring	49-72	33.4	Obese	Homicide
WCME.843	2015-S176	Rectum	Male	Black	43	Indoors	Spring	49-72	33.4	Obese	Homicide
WCME.85	2014-S19	Rectum	Male	Black	28	Outdoors	Spring	Less24	24	Normal Weight	Homicide
WCME.854	2015-S193	Ears	Male	Black	26	Hospital	Spring	25-48	22.7	Normal Weight	Homicide
WCME.855	2015-S193	Eyes	Male	Black	26	Hospital	Spring	25-48	22.7	Normal Weight	Homicide
WCME.856	2015-S193	Nose	Male	Black	26	Hospital	Spring	25-48	22.7	Normal Weight	Homicide
WCME.857	2015-S193	Mouth	Male	Black	26	Hospital	Spring	25-48	22.7	Normal Weight	Homicide
WCME.858	2015-S193	Rectum	Male	Black	26	Hospital	Spring	25-48	22.7	Normal Weight	Homicide
WCME.86	2014-S19	Eyes	Male	Black	28	Outdoors	Spring	Less24	24	Normal Weight	Homicide
WCME.861	2015-S194	Ears	Male	Black	23	Hospital	Spring	25-48	30	Obese	Accident
WCME.862	2015-S194	Eyes	Male	Black	23	Hospital	Spring	25-48	30	Obese	Accident
WCME.863	2015-S194	Nose	Male	Black	23	Hospital	Spring	25-48	30	Obese	Accident
WCME.864	2015-S194	Mouth	Male	Black	23	Hospital	Spring	25-48	30	Obese	Accident
WCME.866	2015-S194	Rectum	Male	Black	23	Hospital	Spring	25-48	30	Obese	Accident
WCME.869	2015-S196	Ears	Female	Black	27	Vehicular	Spring	Less24	unknown	Unknown	Accident
WCME.871	2015-S196	Nose	Female	Black	27	Vehicular	Spring	Less24	unknown	Unknown	Accident
WCME.872	2015-S196	Mouth	Female	Black	27	Vehicular	Spring	Less24	unknown	Unknown	Accident
WCME.874	2015-S196	Rectum	Female	Black	27	Vehicular	Spring	Less24	unknown	Unknown	Accident
WCME.877	2015-S197	Ears	Male	Black	20	Hospital	Spring	25-48	43.9	Morbid Obesity	Homicide
WCME.878	2015-S197	Eyes	Male	Black	20	Hospital	Spring	25-48	43.9	Morbid Obesity	Homicide
WCME.879	2015-S197	Nose	Male	Black	20	Hospital	Spring	25-48	43.9	Morbid Obesity	Homicide
WCME.88	2014-S19	Nose	Male	Black	28	Outdoors	Spring	Less24	24	Normal Weight	Homicide
WCME.880	2015-S197	Mouth	Male	Black	20	Hospital	Spring	25-48	43.9	Morbid Obesity	Homicide
WCME.882	2015-S197	Rectum	Male	Black	20	Hospital	Spring	25-48	43.9	Morbid Obesity	Homicide
WCME.885	2015-S203	Ears	Male	Black	24	Vehicular	Spring	Less24	unknown	Unknown	Homicide
WCME.886	2015-S203	Eyes	Male	Black	24	Vehicular	Spring	Less24	unknown	Unknown	Homicide
WCME.887	2015-S203	Nose	Male	Black	24	Vehicular	Spring	Less24	unknown	Unknown	Homicide
WCME.888	2015-S203	Mouth	Male	Black	24	Vehicular	Spring	Less24	unknown	Unknown	Homicide
WCME.89	2014-S19	Mouth	Male	Black	28	Outdoors	Spring	Less24	24	Normal Weight	Homicide
WCME.890	2015-S203	Rectum	Male	Black	24	Vehicular	Spring	Less24	unknown	Unknown	Homicide
WCME.893	2015-S204	Ears	Female	White	35	Indoors	Spring	Less24	36.6	Severe Obesity	Accident
WCME.894	2015-S204	Eyes	Female	White	35	Indoors	Spring	Less24	36.6	Severe Obesity	Accident
WCME.895	2015-S204	Nose	Female	White	35	Indoors	Spring	Less24	36.6	Severe Obesity	Accident
WCME.896	2015-S204	Mouth	Female	White	35	Indoors	Spring	Less24	36.6	Severe Obesity	Accident
WCME.898	2015-S204	Rectum	Female	White	35	Indoors	Spring	Less24	36.6	Severe Obesity	Accident
WCME.9	2014-S2	Nose	Female	White	42	Indoors	Spring	25-48	45.8	Morbid Obesity	Natural
WCME.901	2015-S205	Ears	Female	White	31	Indoors	Spring	25-48	20.2	Normal Weight	Homicide
WCME.902	2015-S205	Eyes	Female	White	31	Indoors	Spring	25-48	20.2	Normal Weight	Homicide
WCME.903	2015-S205	Mouth	Female	White	31	Indoors	Spring	25-48	20.2	Normal Weight	Homicide
WCME.905	2015-S205	Rectum	Female	White	31	Indoors	Spring	25-48	20.2	Normal Weight	Homicide
WCME.908	2015-S209	Ears	Male	White	20	Indoors	Spring	Less24	21.9	Normal Weight	Accident
WCME.909	2015-S209	Eyes	Male	White	20	Indoors	Spring	Less24	21.9	Normal Weight	Accident
WCME.91	2014-S20	Ears	Female	White	48	Indoors	Spring	25-48	30	Obese	Accident
WCME.910	2015-S209	Nose	Male	White	20	Indoors	Spring	Less24	21.9	Normal Weight	Accident
WCME.911	2015-S209	Mouth	Male	White	20	Indoors	Spring	Less24	21.9	Normal Weight	Accident
WCME.913	2015-S209	Rectum	Male	White	20	Indoors	Spring	Less24	21.9	Normal Weight	Accident
WCME.916	2015-S213	Ears	Male	White	36	Indoors	Spring	Less24	31	Obese	Accident
WCME.917	2015-S213	Eyes	Male	White	36	Indoors	Spring	Less24	31	Obese	Accident
WCME.918	2015-S213	Nose	Male	White	36	Indoors	Spring	Less24	31	Obese	Accident
WCME.919	2015-S213	Mouth	Male	White	36	Indoors	Spring	Less24	31	Obese	Accident
WCME.92	2014-S20	Rectum	Female	White	48	Indoors	Spring	25-48	30	Obese	Accident
WCME.921	2015-S213	Rectum	Male	White	36	Indoors	Spring	Less24	31	Obese	Accident
WCME.924	2014-S94	Ears	Female	Black	26	Indoors	Summer	25-48	35.6	Severe Obesity	Suicide
WCME.925	2014-S94	Rectum	Female	Black	26	Indoors	Summer	25-48	35.6	Severe Obesity	Suicide
WCME.926	2014-S94	Eyes	Female	Black	26	Indoors	Summer	25-48	35.6	Severe Obesity	Suicide
WCME.928	2014-S94	Nose	Female	Black	26	Indoors	Summer	25-48	35.6	Severe Obesity	Suicide
WCME.929	2014-S94	Mouth	Female	Black	26	Indoors	Summer	25-48	35.6	Severe Obesity	Suicide
WCME.93	2014-S20	Eyes	Female	White	48	Indoors	Spring	25-48	30	Obese	Accident
WCME.931	2014-S121	Ears	Male	White	34	Indoors	Summer	Less24	26.5	Overweight	Suicide
WCME.932	2014-S121	Rectum	Male	White	34	Indoors	Summer	Less24	26.5	Overweight	Suicide
WCME.933	2014-S121	Eyes	Male	White	34	Indoors	Summer	Less24	26.5	Overweight	Suicide
WCME.935	2014-S121	Nose	Male	White	34	Indoors	Summer	Less24	26.5	Overweight	Suicide
WCME.936	2014-S121	Mouth	Male	White	34	Indoors	Summer	Less24	26.5	Overweight	Suicide
WCME.940	2015-S3	Rectum	Female	White	58	Indoors	Spring	Less24	26.5	Overweight	Suicide
WCME.941	2015-S64	Nose	Female	White	45	Indoors	Spring	49-72	31.8	Obese	Suicide
WCME.942	2015-S64	Mouth	Female	White	45	Indoors	Spring	49-72	31.8	Obese	Suicide
WCME.943	2015-S64	Rectum	Female	White	45	Indoors	Spring	49-72	31.8	Obese	Suicide
WCME.944	2015-S136	Nose	Male	White	29	Indoors	Spring	25-48	19.9	Normal Weight	Suicide
WCME.945	2015-S158	Eyes	Male	Black	54	Indoors	Summer	25-48	28.1	Overweight	Natural
WCME.946	2015-S180	Nose	Male	White	60	Outdoors	Spring	Less24	29	Overweight	Homicide
WCME.949	2015-S442	Ears	Female	White	56	Outdoors	Winter	Less24	29.7	Overweight	Homicide
WCME.95	2014-S20	Nose	Female	White	48	Indoors	Spring	25-48	30	Obese	Accident
WCME.950	2015-S512	Nose	Male	White	51	Indoors	Winter	Less24	24.6	Normal Weight	Natural
WCME.951	2015-S568	Eyes	Male	White	53	Indoors	Winter	25-48	25.1	Overweight	Natural
WCME.953	2015-S579	Nose	Male	White	31	Hospital	Winter	Less24	33.5	Obese	Suicide
WCME.954	2015-S579	Mouth	Male	White	31	Hospital	Winter	Less24	33.5	Obese	Suicide
WCME.955	2015-S595	Eyes	Female	Black	36	Indoors	Winter	25-48	31.7	Obese	Accident
WCME.956	2015-S180	Mouth	Male	White	60	Outdoors	Spring	Less24	29	Overweight	Homicide
WCME.958	2015-S574	Mouth	Male	White	19	Outdoors	Winter	Less24	23.1	Normal Weight	Suicide
WCME.959	2015-S47	Eyes	Female	Black	39	Indoors	Spring	25-48	39.8	Severe Obesity	Suicide
WCME.960	2015-S484	Nose	Female	Black	43	Indoors	Summer	Less24	26.4	Overweight	Homicide
WCME.961	2015-S595	Rectum	Female	Black	36	Indoors	Winter	25-48	31.7	Obese	Accident
WCME.963	2015-S514	Mouth	Female	White	18	Hospital	Winter	Less24	22	Normal Weight	Accident
WCME.964	2015-S570	Nose	Female	Black	20	Outdoors	Winter	Less24	26.1	Overweight	Accident
WCME.965	2015-S47	Mouth	Female	Black	39	Indoors	Spring	25-48	39.8	Severe Obesity	Suicide
WCME.966	2015-S587	Rectum	Female	Black	56	Hospital	Winter	Less24	16.5	Underweight	Natural
WCME.967	2015-S574	Rectum	Male	White	19	Outdoors	Winter	Less24	23.1	Normal Weight	Suicide
WCME.968	2015-S512	Mouth	Male	White	51	Indoors	Winter	Less24	24.6	Normal Weight	Natural
WCME.969	2015-S553	Eyes	Male	Black	60	Indoors	Winter	49-72	26.6	Overweight	Natural
WCME.970	2015-S157	Eyes	Male	White	59	Indoors	Summer	Greater73	31.7	Obese	Natural
WCME.973	2015-S158	Mouth	Male	Black	54	Indoors	Summer	25-48	28.1	Overweight	Natural
WCME.975	2015-S577	Nose	Male	Black	37	Hospital	Winter	Less24	28.4	Overweight	Homicide
WCME.976	2015-S47	Nose	Female	Black	39	Indoors	Spring	25-48	39.8	Severe Obesity	Suicide
WCME.979	2015-S496	Nose	Male	White	56	Indoors	Summer	Less24	36.9	Severe Obesity	Accident
WCME.980	2015-S553	Nose	Male	Black	60	Indoors	Winter	49-72	26.6	Overweight	Natural
WCME.981	2015-S165	Eyes	Female	Black	53	Indoors	Spring	Less24	25.3	Overweight	Natural
WCME.983	2015-S68	Nose	Female	Black	48	Hospital	Spring	Less24	25.4	Overweight	Accident
WCME.984	2015-S559	Eyes	Male	Black	33	Hospital	Winter	Less24	40.3	Morbid Obesity	Homicide
WCME.985	2015-S587	Nose	Female	Black	56	Hospital	Winter	Less24	16.5	Underweight	Natural
WCME.987	2015-S442	Nose	Female	White	56	Outdoors	Winter	Less24	29.7	Overweight	Homicide
WCME.988	2015-S512	Rectum	Male	White	51	Indoors	Winter	Less24	24.6	Normal Weight	Natural
WCME.99	2014-S21	Ears	Male	Black	50	Indoors	Spring	25-48	19.1	Normal Weight	Natural
WCME.992	2015-S574	Eyes	Male	White	19	Outdoors	Winter	Less24	23.1	Normal Weight	Suicide
WCME.995	2015-S219	Nose	Female	White	54	Indoors	Spring	Less24	32.8	Obese	Natural
WCME.996	2015-S523	Nose	Female	Black	35	Indoors	Winter	Less24	35.8	Severe Obesity	Accident
WCME.997	2015-S150	Eyes	Female	White	47	Indoors	Spring	Less24	30.7	Obese	Natural
WCME.998	2015-S594	Nose	Female	Black	39	Hospital	Winter	Less24	34.7	Obese	Accident
WCME.999	2015-S184	Mouth	Male	Black	53	Indoors	Spring	49-72	27.8	Overweight	Natural
