# Supplementary material for: Machine learning performance in a microbial molecular autopsy context: A cross-sectional postmortem human population study
Source: PLoS One. 2019 Apr 15;14(4):e0213829. doi: 10.1371/journal.pone.0213829 (PMC6464165; doi:10.1371/journal.pone.0213829)
Supplement: S2 Data — A .zip file containing code to implement analyses reported here. (ZIP) [file pone.0213829.s002.zip › Zhang_et_al/r/plotFeatures.r]

library(reshape)
library(scales)
library(ggplot2)

load("output/cleaned_data.Rdata")
data <- f120.addTaxonNumbers

getPMIBoxPlot <- function(X, label, maintitle)
{
  xlabel = "Estimated PMI"
  Y = "Estimated_PMI"
  Factor = data[,X]
  Group = data[,Y]
  df = data.frame(Factor, Group)
  df = df[df["Factor"] > 0,]
  df$Group = factor(df$Group,c("Less24","25-48","49-72","Greater73"))
  boxplot(Factor~Group,data=df, main=maintitle,
          xlab=xlabel, ylab=label,outline = TRUE,
          col = (c("#00AFBB", "#E7B800", "#FC4E07", "#00FF00")))
}

getPMIRadio <- function(X, label, maintitle)
{
  xlabel = "Estimated PMI"
  Y = "Estimated_PMI"
  Factor = data[,X]
  Factor[Factor>0] = "NonZero"
  Factor[Factor==0] = "Zero"
  Group = data[,Y]
  df = data.frame(Factor, Group)
  df$Group = factor(df$Group,c("Less24","25-48","49-72","Greater73"))

  table(df)
  dat = as.data.frame.matrix(table(df))
  datm <- melt(cbind(dat, ind = rownames(dat)), id.vars = c('ind'))
  colnames(datm) = c('ind', 'variable', 'value')
  print(ggplot(datm, aes(x = variable, y = value,fill = ind)) +
    geom_bar(position = "fill", width = 0.5, stat = "identity") +
    # or:
    # geom_bar(position = position_fill(), stat = "identity")
    scale_y_continuous(labels = percent_format()) +
    labs(x = xlabel) +
    labs(y = label) +
    labs(title = maintitle) +
    theme_bw() +
    theme(plot.title = element_text(hjust = 0.5, margin=ggplot2::margin(b = 20, unit = "pt"), face="bold", color="black", size=15)) +
    theme(axis.title.y = element_text(size = rel(1.3), angle = 90)) +
    theme(axis.title.x = element_text(size = rel(1.2), angle = 00)) +
    theme(axis.text.x = element_text(angle = 00, hjust = 0.5, margin=ggplot2::margin(b = 10, unit = "pt"), size=12)) +
    theme(axis.text.y = element_text(angle = 00, hjust = 0.5, size=12)) +
    theme(legend.text=element_text(size=12)))
}

getTaxonBoxPlot <- function(X, Y, xlabel, maintitle)
{
  Factor = data[,X]
  Group = data[,Y]
  df = data.frame(Factor, Group)
  df = df[df["Factor"] > 0,]
  boxplot(Factor~Group,data=df, main=maintitle,
          xlab=xlabel, ylab=label,outline = TRUE,
          col = (c("#00AFBB", "#E7B800", "#FC4E07", "#00FF00")))
}

getRatioPlot <- function (X, Y, xlabel, maintitle)
{
  Factor = data[,X]
  Factor[Factor>0] = "NonZero"
  Factor[Factor==0] = "Zero"
  Group = data[,Y]
  df = data.frame(Factor, Group)
  table(df)
  dat = as.data.frame.matrix(table(df))
  datm <- melt(cbind(dat, ind = rownames(dat)), id.vars = c('ind'))
  colnames(datm) = c('ind', 'variable', 'value')
  print(ggplot(datm, aes(x = variable, y = value,fill = ind)) +
    geom_bar(position = "fill", width = 0.5, stat = "identity") +
    # or:
    # geom_bar(position = position_fill(), stat = "identity")
    scale_y_continuous(labels = percent_format()) +
    labs(x = xlabel) +
    labs(y = label) +
    labs(title = maintitle) +
    theme_bw() +
    theme(plot.title = element_text(hjust = 0.5, margin=ggplot2::margin(b = 20, unit = "pt"), face="bold", color="black", size=15)) +
    theme(axis.title.y = element_text(size = rel(1.3), angle = 90)) +
    theme(axis.title.x = element_text(size = rel(1.2), angle = 00)) +
    theme(axis.text.x = element_text(angle = 00, hjust = 0.5, margin=ggplot2::margin(b = 10, unit = "pt"), size=12)) +
    theme(axis.text.y = element_text(angle = 00, hjust = 0.5, size=12)) +
    theme(legend.text=element_text(size=12)))
}

# fig S2.a1
X = "denovo4477696"
label = "Haemophilus parainfluenzae (denovo4477696)"
maintitle = "Haemophilus parainfluenzae vs Estimated PMI"
png("output/fig_S2A1.png")
getPMIBoxPlot(X, label, maintitle)
dev.off()
# fig S2.a2
png("output/fig_S2A2.png")
getPMIRadio(X, label, maintitle)
dev.off()
# fig S2.b1
X = "denovo4388775"
label = "Veillonella dispar (denovo4388775)"
maintitle = "Veillonella dispar vs Estimated PMI"
png("output/fig_S2B1.png")
getPMIBoxPlot(X, label, maintitle)
dev.off()
# fig S2.b2
png("output/fig_S2B2.png")
getPMIRadio(X, label, maintitle)
dev.off()
# fig S2.c1
X = "denovo3610691"
label = "Proteus sp. (denovo3610691)"
maintitle = "Proteus sp. vs Estimated PMI"
png("output/fig_S2C1.png")
getPMIBoxPlot(X, label, maintitle)
dev.off()
# fig S2.c2
png("output/fig_S2C2.png")
getPMIRadio(X, label, maintitle)
dev.off()
# fig S2.d1
X = "denovo219151"
label = "Moraxellaceae (denovo219151)"
maintitle = "Moraxellaceae vs Estimated PMI"
png("output/fig_S2D1.png")
getPMIBoxPlot(X, label, maintitle)
dev.off()
# fig S2.d2
png("output/fig_S2D2.png")
getPMIRadio(X, label, maintitle)
dev.off()
# fig S2.e1
X = "denovo4424239"
label = "Streptococcus sp. (denovo4424239)"
maintitle = "Streptococcus sp. vs Estimated PMI"
png("output/fig_S2E1.png")
getPMIBoxPlot(X, label, maintitle)
dev.off()
# fig S2.e2
png("output/fig_S2E2.png")
getPMIRadio(X, label, maintitle)
dev.off()
# fig S3.a
X = "denovo3384047"
Y = "Event_Location"
label = "Streptococcus sp. (denovo3384047)"
xlabel = "Event location"
maintitle = "Streptococcus sp. vs Event location"
png("output/fig_S3A1.png")
getTaxonBoxPlot(X, Y, xlabel, maintitle)
dev.off()
png("output/fig_S3A2.png")
getRatioPlot(X, Y, xlabel, maintitle)
dev.off()
# fig S3.b
X = "denovo219439"
Y = "Event_Location"
label = "Xanthomonadaceae (denovo219439)"
xlabel = "Event location"
maintitle = "Xanthomonadaceae vs Event location"
png("output/fig_S3B1.png")
getTaxonBoxPlot(X, Y, xlabel, maintitle)
dev.off()
png("output/fig_S3B2.png")
getRatioPlot(X, Y, xlabel, maintitle)
dev.off()
# fig S4.a
X = "denovo12574"
label = "Actinomyces sp. (denovo12574)"
maintitle = "Actinomyces sp. vs Manner of death"
png("output/fig_S4A1.png")
getTaxonBoxPlot(X, "MoD", "Manner of death", maintitle)
dev.off()
png("output/fig_S4A2.png")
getRatioPlot(X, "MoD", "Manner of death", maintitle)
dev.off()
# fig S4.b
X = "denovo4477696"
label = "Haemophilus parainfluenzae (denovo4477696)"
maintitle = "Haemophilus parainfluenzae vs Manner of death"
png("output/fig_S4B1.png")
getTaxonBoxPlot(X, "MoD", "Manner of death", maintitle)
dev.off()
png("output/fig_S4B2.png")
getRatioPlot(X, "MoD", "Manner of death", maintitle)
dev.off()
