# Supplementary material for: Machine learning performance in a microbial molecular autopsy context: A cross-sectional postmortem human population study
Source: PLoS One. 2019 Apr 15;14(4):e0213829. doi: 10.1371/journal.pone.0213829 (PMC6464165; doi:10.1371/journal.pone.0213829)
Supplement: S2 Data — A .zip file containing code to implement analyses reported here. (ZIP) [file pone.0213829.s002.zip › Zhang_et_al/r/runCrossValidationTuning.r]

load("output/cleaned_data.Rdata")
source("r/crossValidation.r")

feature = c("Estimated_PMI","Event_Location","MoD")

# xgboost tuning
xgb_nround = c(100,200,300,400,500,600,700,800,900,1000, 1100,1200,1300,1400,1500)
xgb_eta = c(0.1, 0.2)
for (f in 1 : length(feature))
{
  for (i in 1 : length(xgb_nround))
  {
    for (j in 1: length(xgb_eta))
    {
      result = crossValidation(
        data = f120.addTaxonNumbers,
        predict_feature = feature[f],
        method = "xgboost",
        xgb_nround = xgb_nround[i],
        xgb_eta = xgb_eta[j]
      )
      accuracy = result$accuracy
      record = paste('nround', xgb_nround[i], 'eta', xgb_eta[j], 'accuracy',accuracy, sep=",")
      filename = paste(feature[f], 'xgboost', 'cv', sep = "_")
      write(record, file=paste('output/tuning', filename, sep = '/'), append=TRUE)
    }
  }
}

# random forest tuning
rf_mtry = c(128, 256,512, 1024)
rf_ntrees = c(100, 200, 300, 400, 500)
for (f in 1 : length(feature))
{
  for (i in 1 : length(rf_mtry))
  {
    for (j in 1: length(rf_ntrees))
    {
      result = crossValidation(
        data = f120.addTaxonNumbers,
        predict_feature = feature[f],
        method = "random_forest",
        rf_mtry = rf_mtry[i],
        rf_ntrees = rf_ntrees[j]
      )
      accuracy = result$accuracy
      record = paste('mtry', rf_mtry[i], 'ntrees', rf_ntrees[j], 'accuracy',accuracy, sep=",")
      filename = paste(feature[f], 'rf', 'cv', sep = "_")
      write(record, file=paste('output/tuning', filename, sep = '/'), append=TRUE)
    }
  }
}

# neural network tuning
nn_size = c(3, 4, 5, 6)
nn_decay = c(0.001, 0.01, 0.1, 0.2, 0.5)
nn_maxit = c(250, 500, 1000)
for (f in 1 : length(feature))
{
  for (i in 1 : length(nn_size))
  {
    for (j in 1: length(nn_decay))
    {
      for (k in 1: length(nn_maxit))
      {
        result = crossValidation(
          data = f120.addTaxonNumbers,
          predict_feature = feature[f],
          method = "neural_network",
          nn_size = nn_size[i],
          nn_decay = nn_decay[j],
          nn_maxit = nn_maxit[k]
        )
        accuracy = result$accuracy
        record = paste('size', nn_size[i], 'decay', nn_decay[j], 'maxit', nn_maxit[k], 'accuracy',accuracy, sep=",")
        filename = paste(feature[f], 'nn', 'cv', sep = "_")
        write(record, file=paste('output/tuning', filename, sep = '/'), append=TRUE)
      }
    }
  }
}
