# Supplementary material for: Machine learning performance in a microbial molecular autopsy context: A cross-sectional postmortem human population study
Source: PLoS One. 2019 Apr 15;14(4):e0213829. doi: 10.1371/journal.pone.0213829 (PMC6464165; doi:10.1371/journal.pone.0213829)
Supplement: S2 Data — A .zip file containing code to implement analyses reported here. (ZIP) [file pone.0213829.s002.zip › Zhang_et_al/r/subarea/rfSub.r]

library(randomForest)
library(Matrix)
library(dplyr)
library(caTools)
library(caret)

load("output/cleaned_data.Rdata")

rf_sub <- function(predict_feature, subareas){
  set.seed(101)
  data <- f120.addTaxonNumbers
  # subset to certain sub area
  data = data[data$Sample_Area %in% subareas,]

  # Set TARGET variable
  colnames(data)[colnames(data)== predict_feature] <- "TARGET"
  data = data[,-c(1)]

  inTrain <- createDataPartition(data$TARGET, p = 0.8,list = F)
  training <- data[inTrain,]
  testing <- data[-inTrain,]

  fit_rf <- randomForest(TARGET ~ ., data = training, method = "bray",  proximity=TRUE)

  pred.rf <- predict(fit_rf, testing)
  accuracy = sum(testing[,"TARGET"]==pred.rf)/length(pred.rf)
  return(accuracy)
}


randomForestSubCalculation <- function (predict_feature) {
  # calculation
  subareas = c(  "Mouth", "Nose", "Rectum", "Eyes","Ears")
  filename = paste('output/rf',predict_feature, 'subareas', sep="_")
  # one combination
  result = NULL
  matrix = combn(subareas,1)
  for (j in (1:dim(matrix)[2])){
    cat(matrix[j])
    cat(" ")
    write(matrix[j], file=filename,append=TRUE)

    result = rf_sub(predict_feature, matrix[j])
    cat(result)
    cat("\n")

    write(result, file=filename,append=TRUE)
  }

  # two combination
  result = NULL
  matrix = combn(subareas,2)
  for (j in (1:dim(matrix)[2])){
    cat(matrix[,j])
    cat(" ")
    write(matrix[,j], file=filename,append=TRUE)

    result = rf_sub(predict_feature, matrix[,j])
    cat(result)
    cat("\n")

    write(result, file=filename,append=TRUE)
  }

  # three combination
  result = NULL
  matrix = combn(subareas,3)
  for (j in (1:dim(matrix)[2])){
    cat(matrix[,j])
    cat(" ")
    write(matrix[,j], file=filename,append=TRUE)

    result = rf_sub(predict_feature, matrix[,j])
    cat(result)
    cat("\n")

    write(result, file=filename,append=TRUE)
  }

  # four combination
  result = NULL
  matrix = combn(subareas,4)
  for (j in (1:dim(matrix)[2])){
    cat(matrix[,j])
    cat(" ")
    write(matrix[,j], file=filename,append=TRUE)

    result = rf_sub(predict_feature, matrix[,j])
    cat(result)
    cat("\n")

    write(result, file=filename,append=TRUE)

  }

  # five combination
  result = rep(0,10)
  matrix = combn(subareas,5)
  for (j in (1:dim(matrix)[2])){
    cat(matrix[,j])
    cat(" ")
    write(matrix[,j], file=filename,append=TRUE)

    result = rf_sub(predict_feature, matrix[,j])
    cat(result)
    cat("\n")

    write(result, file=filename,append=TRUE)
  }
}
