# Supplementary material for: Machine learning performance in a microbial molecular autopsy context: A cross-sectional postmortem human population study
Source: PLoS One. 2019 Apr 15;14(4):e0213829. doi: 10.1371/journal.pone.0213829 (PMC6464165; doi:10.1371/journal.pone.0213829)
Supplement: S2 Data — A .zip file containing code to implement analyses reported here. (ZIP) [file pone.0213829.s002.zip › Zhang_et_al/r/subarea/plotSub.r]

#### PMI ###
numareas = c("One","Two","Three","Four","Five")
ax = c(1,2,3,4,5)
# xgboost
pointLabels = c("rectum","mouth","nose","eyes","ears")
pmi.xgboost = c(0.613, 0.46, 0.46, 0.679, 0.7751)
png("output/fig_2A.png")
plot(ax,pmi.xgboost,xaxt="n",
     main="Postmortem interval",
     xlab = "Number of subareas",
     ylab = "Accuracy",
     ylim = c(0.4,1), type = "l",lwd = 2, col = "red",
     cex.lab=1.5, cex.axis=1.5, cex.main=1.5, cex.sub=1.5)
axis(1,at=1:5,labels=numareas)
points(ax,pmi.xgboost,pch = 24,lwd = 3, col="red")
text(ax,pmi.xgboost,labels=pointLabels)

# random forest
pointLabels = c("eyes", "mouth", "nose", "ears", "rectum")
pmi.rf = c(0.62, 0.68, 0.745, 0.632, 0.738)
lines(ax,pmi.rf, col="green", lwd = 2)
points(ax,pmi.rf,pch = 24,lwd = 3, col="green")
text(ax,pmi.rf,labels=pointLabels)

# neural network
pointLabels = c("mouth", "eyes", "nose", "ears", "rectum")
pmi.nn = c(0.516,  0.588,  0.667,  0.735,  0.726)
lines(ax, pmi.nn, col = "yellow", lwd = 2)
points(ax,pmi.nn,pch = 24,lwd = 3, col="yellow")
text(ax,pmi.nn,labels=pointLabels)

legend("topleft",legend=c("xgboost","random forest","neural network"),
      col=c("red", "green","yellow"), lty=c(1,1,1), lwd = c(2,2,2),
      cex=1.3)
dev.off()

#### Event_Location ###
numareas = c("One", "Two", "Three", "Four", "Five")
ax = c(1,2,3,4,5)
# xgboost
pointLabels = c("rectum", "ears", "mouth", "nose", "eyes")
pmi.xgboost = c(0.733, 0.781, 0.796, 0.857, 0.8876)
png("output/fig_2B.png")
plot(ax,pmi.xgboost,xaxt="n",
     main="Event location",
     xlab = "Number of subareas",
     ylab = "Accuracy",
     ylim = c(0.5,1), type = "l",lwd = 2, col = "red",
     cex.lab=1.5, cex.axis=1.5, cex.main=1.5, cex.sub=1.5)
axis(1,at=1:5,labels=numareas)
points(ax,pmi.xgboost,pch = 24,lwd = 3, col="red")
text(ax,pmi.xgboost,labels=pointLabels)

# random forest
pointLabels = c("eyes", "nose", "rectum", "ears", "mouth")
pmi.rf = c(0.735, 0.725 , 0.735, 0.746, 0.8452)
lines(ax,pmi.rf, col="green", lwd = 2)
points(ax,pmi.rf,pch = 24,lwd = 3, col="green")
text(ax,pmi.rf,labels=pointLabels)

# neural network
pointLabels = c("rectum", "ears", "eyes", "nose", "mouth")
pmi.nn = c(0.833, 0.762, 0.75, 0.769, 0.833)
lines(ax, pmi.nn, col = "yellow", lwd = 2)
points(ax,pmi.nn,pch = 24,lwd = 3, col="yellow")
text(ax,pmi.nn,labels=pointLabels)

legend("bottomright",legend=c("xgboost","random forest","neural network"),
       col=c("red", "green","yellow"), lty=c(1,1,1), lwd = c(2,2,2),
       cex=1.3)
dev.off()

#### MoD ###
numareas = c("One", "Two", "Three", "Four", "Five")
ax = c(1,2,3,4,5)
# xgboost
pointLabels = c("eyes", "mouth", "nose", "rectum", "ears")
pmi.xgboost = c(0.588, 0.721, 0.728, 0.769, 0.8631)
png("output/fig_2C.png")
plot(ax,pmi.xgboost,xaxt="n",
     main="Manner of death",
     xlab = "Number of subareas",
     ylab = "Accuracy",
     ylim = c(0.5,1), type = "l",lwd = 2, col = "red",
     cex.lab=1.5, cex.axis=1.5, cex.main=1.5, cex.sub=1.5)
axis(1,at=1:5,labels=numareas)
points(ax,pmi.xgboost,pch = 24,lwd = 3, col="red")
text(ax,pmi.xgboost,labels=pointLabels)

# random forest
pointLabels = c("eyes ", "ears ", "nose ", "rectum ", "mouth ")
pmi.rf = c(0.636, 0.662, 0.670, 0.657, 0.8393)
lines(ax,pmi.rf, col="green", lwd = 2)
points(ax,pmi.rf,pch = 24,lwd = 3, col="green")
text(ax,pmi.rf,labels=pointLabels)

# neural network
pointLabels = c("eyes", "ears", "nose", "mouth", "rectum")
pmi.nn = c(0.545, 0.632, 0.661, 0.701, 0.75)
lines(ax, pmi.nn, col = "yellow", lwd = 2)
points(ax,pmi.nn,pch = 24,lwd = 3, col="yellow")
text(ax,pmi.nn,labels=pointLabels)

legend("topleft",legend=c("xgboost","random forest","neural network"),
       col=c("red", "green","yellow"), lty=c(1,1,1), lwd = c(2,2,2),
       cex=1.3)
dev.off()
