# Supplementary material for: Machine learning performance in a microbial molecular autopsy context: A cross-sectional postmortem human population study
Source: PLoS One. 2019 Apr 15;14(4):e0213829. doi: 10.1371/journal.pone.0213829 (PMC6464165; doi:10.1371/journal.pone.0213829)
Supplement: S2 Data — A .zip file containing code to implement analyses reported here. (ZIP) [file pone.0213829.s002.zip › Zhang_et_al/r/subarea/xgboostSub.r]

library(xgboost)
library(Matrix)
library(dplyr)
library(caTools)
library(caret)

load("output/cleaned_data.Rdata")

xgboost_sub <- function(predict_feature, subareas, n){
  set.seed(101)
  data <- f120.addTaxonNumbers
  # subset to certain sub area
  data = data[data$Sample_Area %in% subareas,]

  # Set TARGET variable
  colnames(data)[colnames(data)== predict_feature] <- "TARGET"
  data = data[,-c(1)]
  # Set classification column to factor.
  y <- as.numeric(data$TARGET) -1

  # Remove columns with near zero variance.
  nzv <- nearZeroVar(data)
  data <- data[,-nzv]
  # test <- test[,-nzv]

  data$TARGET <- y

  ##### Removing constant features
  for (f in names(data)) {
    if (length(unique(data[[f]])) == 1) {
      data[[f]] <- NULL
      test[[f]] <- NULL
    }
  }

  inTrain <- createDataPartition(data$TARGET, p = 0.8,list = F)
  training <- data[inTrain,]
  testing <- data[-inTrain,]


  # xgboost modeling
  train <- sparse.model.matrix(TARGET ~ ., data = training)
  dtrain <- xgb.DMatrix(data=train, label=training$TARGET)

  test <- sparse.model.matrix(TARGET ~ ., data = testing)
  dtest <- xgb.DMatrix(data=test, label=testing$TARGET)

  watchlist = list(train = dtrain, test = dtest)


  param <- list(  "objective" = "multi:softprob",
                  "eval_metric" = "mlogloss",
                  "num_class" = 4
  )

  # start.time <- Sys.time()
  clf <- xgb.train(   params              = param,
                      data                = dtrain,
                      nrounds             = n,
  #                     max_depth           = 5,
                      verbose             = 2,
                      watchlist           = watchlist,
                      maximize            = FALSE
  )

  test_pred <- predict(clf, dtest)

  test_label = testing$TARGET
  test_prediction <- matrix(test_pred, nrow = 4,
                            ncol=length(test_pred)/4) %>%
    t() %>%
    data.frame() %>%
    mutate(label = test_label + 1,
           max_prob = max.col(., "last"))
  # accuracy
  accuracy = sum(test_prediction$max_prob==test_prediction$label)/length(test_prediction$max_prob)
  return (accuracy)
}

xgboostSubCalculation <- function(predict_feature) {
  # calculation
  subareas = c(  "Mouth", "Nose", "Rectum", "Eyes","Ears")
  filename = paste('output/xgb',predict_feature, 'subareas', sep="_")
  # one combination
  matrix = combn(subareas,1)
  for (j in (1:dim(matrix)[2])){
    write(matrix[j], file=filename,append=TRUE)
    result = rep(0, 10)
    for (i in (1:10)){
      cat(i)
      cat(" ")
      cat(j)
      cat("\n")
      result[i] = xgboost_sub(predict_feature, matrix[j], 10+(i-1)*2)
    }
    write(max(result),file=filename,append=TRUE)
  }

  # two combinations
  matrix = combn(subareas,2)
  for (j in (1:dim(matrix)[2])){
    write(matrix[,j], file=filename,append=TRUE)
    result = rep(0, 10)
    for (i in (1:10)){
      result[i] = xgboost_sub(predict_feature, matrix[,j], 10+(i-1)*3)
    }
    write(max(result),file=filename,append=TRUE)
  }

  # three combinations
  matrix = combn(subareas,3)
  for (j in (1:dim(matrix)[2])){
    write(matrix[,j], file=filename,append=TRUE)
    result = rep(0, 10)
    for (i in (1:10)){
      result[i] = xgboost_sub(predict_feature, matrix[,j], 10+(i-1)*5)
    }
    write(max(result),file=filename,append=TRUE)
  }

  # four combinations
  matrix = combn(subareas,4)
  for (j in (1:dim(matrix)[2])){
    write(matrix[,j], file=filename,append=TRUE)
    result = rep(0, 10)
    for (i in (1:10)){
      result[i] = xgboost_sub(predict_feature, matrix[,j], 10+(i-1)*30)
    }
    write(max(result),file=filename,append=TRUE)
  }

  # five combinations
  matrix = combn(subareas,5)
  for (j in (1:dim(matrix)[2])){
    write(matrix[,j], file=filename,append=TRUE)
    result = rep(0, 10)
    for (i in (1:10)){
      result[i] = xgboost_sub(predict_feature, matrix[,j], 10+(i-1)*50)
    }
    write(max(result),file=filename,append=TRUE)
  }
}
