# Supplementary material for: Machine learning performance in a microbial molecular autopsy context: A cross-sectional postmortem human population study
Source: PLoS One. 2019 Apr 15;14(4):e0213829. doi: 10.1371/journal.pone.0213829 (PMC6464165; doi:10.1371/journal.pone.0213829)
Supplement: S2 Data — A .zip file containing code to implement analyses reported here. (ZIP) [file pone.0213829.s002.zip › Zhang_et_al/r/subarea/nnSub.r]

library(caret)
library(nnet)
library(caTools)

load("output/cleaned_data.Rdata")

nn_sub <- function(predict_feature, subareas){
  set.seed(101)
  data <- f120.addTaxonNumbers

  # subset to certain sub area
  data = data[data$Sample_Area %in% subareas,]

  # Set TARGET variable
  colnames(data)[colnames(data)== predict_feature] <- "TARGET"
  data = data[,-c(1)]

  sc <- c(1,2,3,5,6,7,9,10)
  nc <- c(1:dim(data)[2])
  for (i in nc){
    if (!is.element(i,sc)){
      cat(i)
      cat("\n")
      min = min(data[,i])
      max = max(data[,i])
      data[,i] = (data[,i] - min)/(max-min)
    }
  }

  # Set classification column to factor.
  y <- as.factor(make.names(data$TARGET))
  # Remove columns with near zero variance.
  nzv <- nearZeroVar(data)
  data <- data[,-nzv]
  # test <- test[,-nzv]
  data$TARGET <- y
  ##### Removing constant features
  cat("\n## Removing the constants features.\n")
  for (f in names(data)) {
    if (length(unique(data[[f]])) == 1) {
      cat(f, "is constant in train. We delete it.\n")
      data[[f]] <- NULL
      test[[f]] <- NULL
    }
  }

  inTrain <- createDataPartition(data$TARGET, p = 0.8)[[1]]
  training <- data[inTrain,]
  testing <- data[-inTrain,]

  f188.nn2 <- nnet(TARGET ~ ., data = training,  size = 6, rang = 0.5,
                   decay = 5e-3, maxit = 1000,MaxNWts = 1940)
  prediction = predict(f188.nn2, testing, type = "class")
  accuracy = sum(testing[,"TARGET"]==prediction)/length(prediction)
  return (accuracy)
}

neuralNetworkSubCalculation <- function (predict_feature) {
  # calculation
  subareas = c(  "Mouth", "Nose", "Rectum", "Eyes","Ears")
  filename = paste('output/nn',predict_feature, 'subareas', sep="_")
  # one combination
  matrix = combn(subareas,1)
  for (j in (1:dim(matrix)[2])){
    cat(matrix[j])
    cat(" ")
    write(matrix[j], file=filename,append=TRUE)

    result = nn_sub(predict_feature, matrix[j])
    cat(result)
    cat("\n")

    write(result, file=filename,append=TRUE)
  }

  # two combination
  matrix = combn(subareas,2)
  for (j in (1:dim(matrix)[2])){
    cat(matrix[,j])
    cat(" ")
    write(matrix[,j], file=filename,append=TRUE)

    result = nn_sub(predict_feature, matrix[,j])
    cat(result)
    cat("\n")

    write(result, file=filename,append=TRUE)
  }

  # three combination
  matrix = combn(subareas,3)
  for (j in (1:dim(matrix)[2])){
    cat(matrix[,j])
    cat(" ")
    write(matrix[,j], file=filename,append=TRUE)

    result = nn_sub(predict_feature, matrix[,j])
    cat(result)
    cat("\n")

    write(result, file=filename,append=TRUE)
  }

  # four combination
  matrix = combn(subareas,4)
  for (j in (1:dim(matrix)[2])){
    cat(matrix[,j])
    cat(" ")
    write(matrix[,j], file=filename,append=TRUE)

    result = nn_sub(predict_feature, matrix[,j])
    cat(result)
    cat("\n")

    write(result, file=filename,append=TRUE)
  }

  # five combination
  matrix = combn(subareas,5)
  for (j in (1:dim(matrix)[2])){
    cat(matrix[,j])
    cat(" ")
    write(matrix[,j], file=filename,append=TRUE)

    result = nn_sub(predict_feature, matrix[,j])
    cat(result)
    cat("\n")

    write(result, file=filename,append=TRUE)
  }
}
