# Supplementary material for: Machine learning performance in a microbial molecular autopsy context: A cross-sectional postmortem human population study
Source: PLoS One. 2019 Apr 15;14(4):e0213829. doi: 10.1371/journal.pone.0213829 (PMC6464165; doi:10.1371/journal.pone.0213829)
Supplement: S2 Data — A .zip file containing code to implement analyses reported here. (ZIP) [file pone.0213829.s002.zip › Zhang_et_al/r/plotVennDiagram.r]

library(VennDiagram)
require(gridExtra)

# pmi
load("output/common_pmi_imp.Rdata")
load("output/nn_rf_pmi_imp.Rdata")
load("output/rf_xgb_pmi_imp.Rdata")
load("output/nn_xgb_pmi_imp.Rdata")
png("output/fig_1A.png")
grid.newpage()
g = draw.triple.venn(area1 = 100, area2 = 100, area3 = 100, n12 = length(rf_xgb), n23 = length(nn_rf), n13 = length(nn_xgb),
                     n123 = length(common), category = c("Xgboost", "RF", "NN"),
                     cex = 1.5,
                     cat.cex = 1.5,
                     fill = c("skyblue", "pink1", "mediumorchid"))
grid.arrange(gTree(children=g), top=textGrob("Postmortem interval prediction", gp=gpar(fontsize=20,font=30)))
dev.off()
# event location
load("output/common_eventlocation_imp.Rdata")
load("output/nn_rf_eventlocation_imp.Rdata")
load("output/rf_xgb_eventlocation_imp.Rdata")
load("output/nn_xgb_eventlocation_imp.Rdata")
png("output/fig_1B.png")
grid.newpage()
g = draw.triple.venn(area1 = 100, area2 = 100, area3 = 100, n12 = length(rf_xgb), n23 = length(nn_rf), n13 = length(nn_xgb),
                     n123 = length(common), category = c("Xgboost", "RF", "NN"),
                     cex = 1.5,
                     cat.cex = 1.5,
                     fill = c("skyblue", "pink1", "mediumorchid"))
grid.arrange(gTree(children=g), top=textGrob("Event location prediction", gp=gpar(fontsize=20,font=30)))
dev.off()
# mod
load("output/common_mod_imp.Rdata")
load("output/nn_rf_mod_imp.Rdata")
load("output/rf_xgb_mod_imp.Rdata")
load("output/nn_xgb_mod_imp.Rdata")
png("output/fig_1C.png")
grid.newpage()
g = draw.triple.venn(area1 = 100, area2 = 100, area3 = 100, n12 = length(rf_xgb), n23 = length(nn_rf), n13 = length(nn_xgb),
                     n123 = length(common), category = c("Xgboost", "RF", "NN"),
                     cex = 1.5,
                     cat.cex = 1.5,
                     fill = c("skyblue", "pink1", "mediumorchid"))
grid.arrange(gTree(children=g), top=textGrob("Manner of death prediction", gp=gpar(fontsize=20,font=30)))
dev.off()
