# Supplementary material for: Machine learning performance in a microbial molecular autopsy context: A cross-sectional postmortem human population study
Source: PLoS One. 2019 Apr 15;14(4):e0213829. doi: 10.1371/journal.pone.0213829 (PMC6464165; doi:10.1371/journal.pone.0213829)
Supplement: S2 Data — A .zip file containing code to implement analyses reported here. (ZIP) [file pone.0213829.s002.zip › Zhang_et_al/r/getdenovo.r]

library(stringi)

map = read.csv("input/table_tabseparated_HpmmSciClosed_r1k.txt", header = TRUE, sep = "\t")

names = as.character(map$X.OTU.ID)
rownames = rep(NA, length(names))
for (i in rep(1:length(names))){
  rownames[i] = paste("denovo",trimws(names[i]),sep="")
}
map$X.OTU.ID = NULL
map$X.OTU.ID <- rownames

getdenovo <- function(before){
  # before = common ## replace common with the query array
  after = rep(NA, length(before))
  for (i in c(1:length(after)))
  { 
    if (stri_startswith_fixed(before[i], "denovo"))
    {
      for (j in c(1:dim(map)[1]))
      {
        if (before[i] == map$X.OTU.ID[j]){
          after[i] = as.character(map$taxonomy[j])
        }
      }
    } else {
      after[i] = before[i]
    }
    
  }
  return (after)
}

getTaxaDenove <- function(taxa, denov)
{
  len = length(taxa)
  result = rep(NA, len)
  for (i in rep(1: length(result))) {
    if (denov[i] == taxa[i]) {
      result[i] = denov[i] 
    } else {
      result[i] = paste (denov[i], taxa[i], sep = ": ")
    }
  }
  return (result)
}

# PMI
load("output/nn_pmi_imp.Rdata")
load("output/rf_pmi_imp.Rdata")
load("output/xgb_pmi_imp.Rdata")
load("output/common_pmi_imp.Rdata")

xgb = getdenovo(xgb.imp[1:100])
rf = getdenovo(rf.imp[1:100])
nn = getdenovo(nn.imp[1:100])
commons = getdenovo(common)

# pmi, xgb
xgb.imp.denov.taxa = getTaxaDenove(xgb, xgb.imp[1:100])
save(xgb.imp.denov.taxa, file="output/xgb_pmi_imp_denov_taxa.Rdata")
rf.imp.denov.taxa = getTaxaDenove(rf, rf.imp[1:100])
save(rf.imp.denov.taxa, file="output/rf_pmi_imp_denov_taxa.Rdata")
nn.imp.denov.taxa = getTaxaDenove(nn, nn.imp[1:100])
save(nn.imp.denov.taxa, file="output/nn_pmi_imp_denov_taxa.Rdata")
common.imp.denov.taxa = getTaxaDenove(commons, common[1:100])
save(common.imp.denov.taxa, file="output/common_pmi_imp_denov_taxa.Rdata")

# Event location
load("output/nn_eventlocation_imp.Rdata")
load("output/rf_eventlocation_imp.Rdata")
load("output/xgb_eventlocation_imp.Rdata")
load("output/common_eventlocation_imp.Rdata")

xgb = getdenovo(xgb.imp[1:100])
rf = getdenovo(rf.imp[1:100])
nn = getdenovo(nn.imp[1:100])
commons = getdenovo(common)

xgb.imp.denov.taxa = getTaxaDenove(xgb, xgb.imp[1:100])
save(xgb.imp.denov.taxa, file="output/xgb_eventlocation_imp_denov_taxa.Rdata")
rf.imp.denov.taxa = getTaxaDenove(rf, rf.imp[1:100])
save(rf.imp.denov.taxa, file="output/rf_eventlocation_imp_denov_taxa.Rdata")
nn.imp.denov.taxa = getTaxaDenove(nn, nn.imp[1:100])
save(nn.imp.denov.taxa, file="output/nn_eventlocation_imp_denov_taxa.Rdata")
common.imp.denov.taxa = getTaxaDenove(commons, common[1:100])
save(common.imp.denov.taxa, file="output/common_eventlocation_imp_denov_taxa.Rdata")

# MoD
load("output/nn_mod_imp.Rdata")
load("output/rf_mod_imp.Rdata")
load("output/xgb_mod_imp.Rdata")
load("output/common_mod_imp.Rdata")

xgb = getdenovo(xgb.imp[1:100])
rf = getdenovo(rf.imp[1:100])
nn = getdenovo(nn.imp[1:100])
commons = getdenovo(common)

xgb.imp.denov.taxa = getTaxaDenove(xgb, xgb.imp[1:100])
save(xgb.imp.denov.taxa, file="output/xgb_mod_imp_denov_taxa.Rdata")
rf.imp.denov.taxa = getTaxaDenove(rf, rf.imp[1:100])
save(rf.imp.denov.taxa, file="output/rf_mod_imp_denov_taxa.Rdata")
nn.imp.denov.taxa = getTaxaDenove(nn, nn.imp[1:100])
save(nn.imp.denov.taxa, file="output/nn_mod_imp_denov_taxa.Rdata")
common.imp.denov.taxa = getTaxaDenove(commons, common[1:100])
save(common.imp.denov.taxa, file="output/common_mod_imp_denov_taxa.Rdata")
