# Supplementary material for: Machine learning performance in a microbial molecular autopsy context: A cross-sectional postmortem human population study
Source: PLoS One. 2019 Apr 15;14(4):e0213829. doi: 10.1371/journal.pone.0213829 (PMC6464165; doi:10.1371/journal.pone.0213829)
Supplement: S2 Data — A .zip file containing code to implement analyses reported here. (ZIP) [file pone.0213829.s002.zip › Zhang_et_al/r/dataClean.r]

# get raw data
# output cleaned rdata

# read file
# f120.meta : map_f120.txt, row-WCME, col-meta data, remove 1,2,3,last column, change PackID to numeric
f120.meta.noname = read.csv("input/mapping_hpmm_final_188.txt", header = TRUE, sep = "\t")
f120.meta.origin <- data.frame(f120.meta.noname, row.names=f120.meta.noname[,1])
f120.meta = f120.meta.origin[, -c(1,2)]

bmi = f120.meta$BMI
bmi.num = as.numeric(levels(bmi))[bmi]
f120.meta$BMI = bmi.num

# f120.otu : f120_r1k_taxa_summary.txt, row-OTU, col-WCEM+taxonomy
f120.otu = read.csv("input/table_tabseparated_HpmmSciClosed_r1k.txt", skip = 0, header = TRUE, sep = "\t")
names = as.character(f120.otu$X.OTU.ID)
rownames = rep(NA, length(names))
for (i in rep(1:length(names))){
  rownames[i] = paste("denovo",trimws(names[i]),sep="")
}
f120.otu$X.OTU.ID = NULL
rownames(f120.otu) <- rownames
# f120.otu.removelast : f120otu remove last column-taxonomy
f120.otu.removelast = f120.otu[,-ncol(f120.otu)]

# f120otu.removelast.traverse : traverse f120.otu.removelast, row-WCEM, col-OTU
f120.otu.removelast.traverse = t(f120.otu.removelast)

# f120: merge meta data with OTU data,remove taxonomy, row-WCEM, col-meta+OTU, change WCME, BMI to numeric
f120 <- merge(f120.meta, f120.otu.removelast.traverse, by=0, all=TRUE)
f120.complete <- f120[complete.cases(f120), ]

# add number of non empty taxons to variable - Taxon
taxon = f120.complete[, -c(1:11)]
rows = nrow(f120.complete)
total = rep(0, rows)
for (i in (1:rows)){
  total[i] = sum(taxon[i,] > 0)
}
f120.complete$Taxon = total
f120.addTaxonNumbers = f120.complete
save(f120.addTaxonNumbers, file="output/cleaned_data.Rdata")
