# Supplementary material for: Machine learning performance in a microbial molecular autopsy context: A cross-sectional postmortem human population study
Source: PLoS One. 2019 Apr 15;14(4):e0213829. doi: 10.1371/journal.pone.0213829 (PMC6464165; doi:10.1371/journal.pone.0213829)
Supplement: S2 Data — A .zip file containing code to implement analyses reported here. (ZIP) [file pone.0213829.s002.zip › Zhang_et_al/r/xgboost.r]

library(xgboost)
library(Matrix)
library(dplyr)
library(caTools)
library(caret)
library(stringi)

load("output/cleaned_data.Rdata")

xgboostModeling <- function(data, predict_feature, nrounds, eta) {
  set.seed(101)
  # Set TARGET variable
  colnames(data)[colnames(data)== predict_feature] <- "TARGET"
  data = data[,-c(1)]

  # Set classification column to factor.
  y <- as.numeric(data$TARGET) -1

  # Remove columns with near zero variance.
  nzv <- nearZeroVar(data)
  data <- data[,-nzv]

  data$TARGET <- y

  # Removing constant features
  for (f in names(data)) {
    if (length(unique(data[[f]])) == 1) {
      data[[f]] <- NULL
      test[[f]] <- NULL
    }
  }

  training = data

  # xgboost modeling preparation
  train <- sparse.model.matrix(TARGET ~ ., data = training)

  dtrain <- xgb.DMatrix(data=train, label=training$TARGET)
  watchlist <- list(train=dtrain)

  param <- list(  "objective" = "multi:softprob",
                  "eval_metric" = "mlogloss",
                  "num_class" = 4
  )

  # train model
  model <- xgb.train(   params              = param,
                        data                = dtrain,
                        nrounds             = nrounds,
                        eta                 = eta,
                        verbose             = 2,
                        watchlist           = watchlist,
                        maximize            = FALSE
  )


  # important features
  importance_matrix <- xgb.importance(model = model)
  importance_matrix = importance_matrix[order(-importance_matrix$Gain), , drop = FALSE]
  xgb.imp = importance_matrix$Feature
  # get converted xgb.imp (convert 'Event_LocationIndoor' to 'Event_Location', etc)
  xgb.imp.new = rep(NA, length(xgb.imp))
  index = 1
  event = FALSE
  mod = FALSE
  weight = FALSE
  sex = FALSE
  season = FALSE
  race = FALSE
  sample = FALSE
  pmi = FALSE
  for (i in 1:length(xgb.imp)){
    if (stri_startswith_fixed(xgb.imp[i], "Event")){
      if(event) next
      xgb.imp.new[index] = "Event_Location"
      event = TRUE
      index = index + 1
    } else if (stri_startswith_fixed(xgb.imp[i], "MoD")){
      if(mod) next
      xgb.imp.new[index] = "MoD"
      mod = TRUE
      index = index + 1
    } else if (stri_startswith_fixed(xgb.imp[i], "Weight")){
      if(weight) next
      xgb.imp.new[index] = "Weight_Status"
      weight = TRUE
      index = index + 1
    } else if (stri_startswith_fixed(xgb.imp[i], "Sex")){
      if(sex) next
      xgb.imp.new[index] = "Sex"
      sex = TRUE
      index = index + 1
    } else if (stri_startswith_fixed(xgb.imp[i], "Season")){
      if(season) next
      xgb.imp.new[index] = "Season"
      season = TRUE
      index = index + 1
    } else if (stri_startswith_fixed(xgb.imp[i], "Race")){
      if(race) next
      xgb.imp.new[index] = "Race"
      race = TRUE
      index = index + 1
    } else if (stri_startswith_fixed(xgb.imp[i], "Sample")){
      if(sample) next
      xgb.imp.new[index] = "Sample_Area"
      sample = TRUE
      index = index + 1
    } else if (stri_startswith_fixed(xgb.imp[i], "Estimated")){
      if(pmi) next
      xgb.imp.new[index] = "Estimated_PMI"
      pmi = TRUE
      index = index + 1
    } else {
      xgb.imp.new[index] = xgb.imp[i]
      index = index + 1
    }
  }
  xgb.imp.new = xgb.imp.new[complete.cases(xgb.imp.new)]
  xgb.imp = xgb.imp.new

  filename = ''
  if (predict_feature == 'Estimated_PMI') {
    filename = "output/xgb_pmi_imp.Rdata"
  } else if (predict_feature == 'MoD') {
    filename = "output/xgb_mod_imp.Rdata"
  } else {
    filename = "output/xgb_eventlocation_imp.Rdata"
  }
  save(xgb.imp, file=filename)
}

feature = c("Estimated_PMI","Event_Location","MoD")

xgb_nround_list = c(900, 300, 1200)
xgb_eta_list = c(0.2, 0.1, 0.1)

for (f in 1 : length(feature))
{
  xgboostModeling(f120.addTaxonNumbers, feature[f], xgb_nround_list[f], xgb_eta_list[f])
}
