# Supplementary material for: Machine learning performance in a microbial molecular autopsy context: A cross-sectional postmortem human population study
Source: PLoS One. 2019 Apr 15;14(4):e0213829. doi: 10.1371/journal.pone.0213829 (PMC6464165; doi:10.1371/journal.pone.0213829)
Supplement: S2 Data — A .zip file containing code to implement analyses reported here. (ZIP) [file pone.0213829.s002.zip › Zhang_et_al/r/randomForest.r]

library(randomForest)
library(Matrix)
library(dplyr)
library(caTools)
library(caret)
library(qiimer)

load("output/cleaned_data.Rdata")

randomForestModeling <- function(data, predict_feature, mtry, ntrees) {
  set.seed(101)
  # Set TARGET variable
  colnames(data)[colnames(data)== predict_feature] <- "TARGET"
  data = data[,-c(1)]

  training = data

  # model
  model <- randomForest(TARGET ~ ., data = training, mtry = mtry, ntrees = ntrees)

  data = model$importance
  name = rownames(data)
  imp = data.frame(data, row.names=name)
  imp = imp[order(-imp$MeanDecreaseGini), , drop = FALSE]

  # important features
  rf.imp<-rownames(imp)

  filename = ''
  if (predict_feature == 'Estimated_PMI') {
    filename = "output/rf_pmi_imp.Rdata"
  } else if (predict_feature == 'MoD') {
    filename = "output/rf_mod_imp.Rdata"
  } else {
    filename = "output/rf_eventlocation_imp.Rdata"
  }
  save(rf.imp, file=filename)
}

feature = c("Estimated_PMI","Event_Location","MoD")
rf_mtry_list = c(1024, 512, 512)
rf_ntrees_list = c(100, 100, 100)
for (f in 1 : length(feature))
{
  randomForestModeling(f120.addTaxonNumbers, feature[f], rf_mtry_list[f], rf_ntrees_list[f])
}
