# Supplementary material for: Machine learning performance in a microbial molecular autopsy context: A cross-sectional postmortem human population study
Source: PLoS One. 2019 Apr 15;14(4):e0213829. doi: 10.1371/journal.pone.0213829 (PMC6464165; doi:10.1371/journal.pone.0213829)
Supplement: S2 Data — A .zip file containing code to implement analyses reported here. (ZIP) [file pone.0213829.s002.zip › Zhang_et_al/r/crossValidation.r]

library(xgboost)
library(randomForest)
library(nnet)
library(Matrix)
library(dplyr)
library(caTools)
library(caret)

# this is a 5 fold cross validation, the data is divided into 5 folds, each time, train on 4 folds, test on one fold. repeat 5 times. and return the average of 5 accuracies
# predict_feature: "Event_Location", "Estimated_PMI", "MoD"
# method: "xgboost", "random_forest", "neural_network"
# return: average of 5 accuracies
crossValidation <- function(data,
                            predict_feature,
                            method,
                            xgb_nround = 1000,
                            xgb_eta = 0.1,
                            rf_mtry = 32,
                            rf_ntrees = 100,
                            nn_size = 3,
                            nn_decay = 0.1,
                            nn_rang = 0.5,
                            nn_maxit = 100                          
                           ) {
  set.seed(101)
  # rename predict_feature to 'TARGET'
  colnames(data)[colnames(data)== predict_feature] <- "TARGET"
  data = data[,-c(1)]

  # data cleaning
  if (method == "xgboost") {
     # Set classification column to numeric factor.
     y <- as.numeric(data$TARGET) - 1
     data$TARGET <- y
  }
  if (method == "neural_network") {
    sc <- c(1,2,3,5,6,7,9,10)
    nc <- c(1:dim(data)[2])
    for (i in nc){
      if (!is.element(i,sc)){
        min = min(data[,i])
        max = max(data[,i])
        data[,i] = (data[,i] - min)/(max-min)
      }
    }
    # Set classification column to factor.
    nzv <- nearZeroVar(data)
	  data <- data[,-nzv]
	  y <- as.factor(make.names(data$TARGET))
	  data$TARGET <- y
  }

  total_n = dim(data)[1]
  per_fold_n = ceiling(total_n / 5)
  arrange_array = sample(rep(1:5, per_fold_n), total_n)
  accuracy_sum = 0
  total_pred_label_matrix = data.frame()

  for (i in 1 : 5) {
    cat(i)
    cat("\n")
    model = NA
    accuracy = 0
    pred_label_matrix = data.frame()
    test_indices = which(arrange_array == i)
    training = data[-test_indices, ]
    testing = data[test_indices, ]

    # train and fit model
    if (method == "xgboost") {
      # train model
      train <- sparse.model.matrix(TARGET ~ ., data = training)
      dtrain <- xgb.DMatrix(data=train, label=training$TARGET)
      watchlist <- list(train=dtrain)
      param <- list("objective" = "multi:softprob",
                    "eval_metric" = "mlogloss",
                    "num_class" = 4
      )
      model <- xgb.train( params              = param,
                          data                = dtrain,
                          nrounds             = xgb_nround,
                          eta                 = xgb_eta,
                          verbose             = 0,
                          watchlist           = watchlist,
                          maximize            = FALSE
      )
      # fit model
      test_label <- testing$TARGET
      test <- sparse.model.matrix(TARGET ~ ., data = testing)
      test_pred <- predict(model, test)

      test_prediction <- matrix(test_pred, nrow = 4,
                                ncol=length(test_pred)/4) %>%
        t() %>%
        data.frame() %>%
        mutate(label = test_label + 1,
               max_prob = max.col(., "last"))
      
      pred_label_matrix = data.frame(test_prediction$max_prob, test_prediction$label)
      colnames(pred_label_matrix) <- c("test_pred", "test_label")
      accuracy = sum(test_prediction$label == test_prediction$max_prob)/dim(test_prediction)[1]
    }
    if (method == "random_forest") {
      # train model
      model <- randomForest(TARGET ~ .,
                            data = training,
                            mtry = rf_mtry,
                            ntrees = rf_ntrees
                           )
      # fit model
      test_label <- testing$TARGET
      test_pred <- predict(model, testing)
      pred_label_matrix = data.frame(test_pred, test_label)
      accuracy = sum(test_label == test_pred) / length(test_label)
    }
    if (method == "neural_network") {
      # train model
      model <- nnet(TARGET ~ ., data = training, size = nn_size, rang = nn_rang,
                 decay = nn_decay, maxit = nn_maxit,MaxNWts = 2000)
      # fit model
      test_label <- testing$TARGET
      test_pred = predict(model, testing, type = "class")
      pred_label_matrix = data.frame(test_pred, test_label)
      accuracy = sum(test_label == test_pred) / length(test_label)
    }
    total_pred_label_matrix = rbind(total_pred_label_matrix, pred_label_matrix)
    accuracy_sum = accuracy_sum + accuracy
    cat(accuracy)
    cat("\n")
  }
  total_pred_label_matrix

  average_accuracy = accuracy_sum/5
  cat('average ')
  cat(average_accuracy)
  cat("\n")
  result = list(accuracy = average_accuracy, predict_matrix = total_pred_label_matrix)
  return (result)
}
