# Supplementary material for: Machine learning performance in a microbial molecular autopsy context: A cross-sectional postmortem human population study
Source: PLoS One. 2019 Apr 15;14(4):e0213829. doi: 10.1371/journal.pone.0213829 (PMC6464165; doi:10.1371/journal.pone.0213829)
Supplement: S2 Data — A .zip file containing code to implement analyses reported here. (ZIP) [file pone.0213829.s002.zip › Zhang_et_al/r/neuralNetwork.r]

library(caret)
library(nnet)
library(caTools)
library(stringi)

load("output/cleaned_data.Rdata")

neuralNetworkModeling <- function(data, predict_feature, size, decay, maxit) {
  set.seed(101)
  # Set TARGET variable
  colnames(data)[colnames(data)== predict_feature] <- "TARGET"
  data = data[,-c(1)]

  # normalize numerical features
  sc <- c(1,2,3,5,6,7,9,10)
  nc <- c(1:dim(data)[2])
  for (i in nc){
    if (!is.element(i,sc)){
      min = min(data[,i])
      max = max(data[,i])
      data[,i] = (data[,i] - min)/(max-min)
    }
  }

  # Remove columns with near zero variance.
  nzv <- nearZeroVar(data)
  data <- data[,-nzv]

  # Set classification column to factor.
  y <- as.factor(make.names(data$TARGET))
  data$TARGET <- y

  training = data

  # model
  model <- nnet(TARGET ~ ., data = training,  size = size, rang = 0.5,
                decay = decay, maxit = maxit,MaxNWts = 2000)

  # get important features
  imp<-varImp(model)
  data = imp[,1]
  name = rownames(imp)
  imps = data.frame(data, row.names=name)
  imps = imps[order(-imps$data), , drop = FALSE]
  nn.imp<-rownames(imps)

  # get converted nn.imp (convert 'Event_LocationIndoor' to 'Event_Location', etc)
  nn.imp.new = rep(NA, length(nn.imp))
  index = 1
  event = FALSE
  mod = FALSE
  weight = FALSE
  sex = FALSE
  season = FALSE
  race = FALSE
  sample = FALSE
  pmi = FALSE
  for (i in 1:length(nn.imp)){
    if (stri_startswith_fixed(nn.imp[i], "Event")){
      if(event) next
      nn.imp.new[index] = "Event_Location"
      event = TRUE
      index = index + 1
    } else if (stri_startswith_fixed(nn.imp[i], "MoD")){
      if(mod) next
      nn.imp.new[index] = "MoD"
      mod = TRUE
      index = index + 1
    } else if (stri_startswith_fixed(nn.imp[i], "Weight")){
      if(weight) next
      nn.imp.new[index] = "Weight_Status"
      weight = TRUE
      index = index + 1
    } else if (stri_startswith_fixed(nn.imp[i], "Sex")){
      if(sex) next
      nn.imp.new[index] = "Sex"
      sex = TRUE
      index = index + 1
    } else if (stri_startswith_fixed(nn.imp[i], "Season")){
      if(season) next
      nn.imp.new[index] = "Season"
      season = TRUE
      index = index + 1
    } else if (stri_startswith_fixed(nn.imp[i], "Race")){
      if(race) next
      nn.imp.new[index] = "Race"
      race = TRUE
      index = index + 1
    } else if (stri_startswith_fixed(nn.imp[i], "Sample")){
      if(sample) next
      nn.imp.new[index] = "Sample_Area"
      sample = TRUE
      index = index + 1
    } else if (stri_startswith_fixed(nn.imp[i], "Estimated")){
      if(pmi) next
      nn.imp.new[index] = "Estimated_PMI"
      pmi = TRUE
      index = index + 1
    } else {
      nn.imp.new[index] = nn.imp[i]
      index = index + 1
    }
  }
  nn.imp.new = nn.imp.new[complete.cases(nn.imp.new)]
  nn.imp = nn.imp.new

  filename = ''
  if (predict_feature == 'Estimated_PMI') {
    filename = "output/nn_pmi_imp.Rdata"
  } else if (predict_feature == 'MoD') {
    filename = "output/nn_mod_imp.Rdata"
  } else {
    filename = "output/nn_eventlocation_imp.Rdata"
  }
  save(nn.imp, file=filename)
}

feature = c("Estimated_PMI","Event_Location","MoD")
nn_size_list = c(6, 6, 6)
nn_decay_list = c(0.2, 0.01, 0.2)
nn_maxit_list = c(250, 1000, 500)
for (f in 1 : length(feature))
{
  neuralNetworkModeling(f120.addTaxonNumbers, feature[f], nn_size_list[f], nn_decay_list[f], nn_maxit_list[f])
}
