# Supplementary material for: Machine learning performance in a microbial molecular autopsy context: A cross-sectional postmortem human population study
Source: PLoS One. 2019 Apr 15;14(4):e0213829. doi: 10.1371/journal.pone.0213829 (PMC6464165; doi:10.1371/journal.pone.0213829)
Supplement: S2 Data — A .zip file containing code to implement analyses reported here. (ZIP) [file pone.0213829.s002.zip › Zhang_et_al/r/runCrossValidationModeling.r]

load("output/cleaned_data.Rdata")
source("r/crossValidation.r")

feature = c("Estimated_PMI","Event_Location","MoD")

xgb_nround_list = c(900, 300, 1200)
xgb_eta_list = c(0.2, 0.1, 0.1)
# xgboost confusion matrix with tuned parameters
for (f in 1 : length(feature))
{
  result = crossValidation(
    data = f120.addTaxonNumbers,
    predict_feature = feature[f],
    method = "xgboost",
    xgb_nround = xgb_nround_list[f],
    xgb_eta = xgb_eta_list[f]
  )
  predict_matrix = result$predict_matrix
  print(confusionMatrix(table(predict_matrix$test_pred, predict_matrix$test_label)))
}

rf_mtry_list = c(1024, 512, 512)
rf_ntrees_list = c(100, 100, 100)
# random forest confusion matrix with tuned parameters
for (f in 1 : length(feature))
{
  result = crossValidation(
    data = f120.addTaxonNumbers,
    predict_feature = feature[f],
    method = "random_forest",
    rf_mtry = rf_mtry_list[f],
    rf_ntrees = rf_ntrees_list[f]
  )
  predict_matrix = result$predict_matrix
  print(confusionMatrix(table(predict_matrix$test_pred, predict_matrix$test_label)))
}

nn_size_list = c(6, 6, 6)
nn_decay_list = c(0.2, 0.01, 0.2)
nn_maxit_list = c(250, 1000, 500)
# neural network confusion matrix with tuned parameters
for (f in 1 : length(feature))
{
  result = crossValidation(
    data = f120.addTaxonNumbers,
    predict_feature = feature[f],
    method = "neural_network",
    nn_size = nn_size_list[f],
    nn_decay = nn_decay_list[f],
    nn_maxit = nn_maxit_list[f]
  )
  predict_matrix = result$predict_matrix
  print(confusionMatrix(table(predict_matrix$test_pred, predict_matrix$test_label)))
}
