# Supplementary material for: Machine learning performance in a microbial molecular autopsy context: A cross-sectional postmortem human population study
Source: PLoS One. 2019 Apr 15;14(4):e0213829. doi: 10.1371/journal.pone.0213829 (PMC6464165; doi:10.1371/journal.pone.0213829)
Supplement: S2 Data — A .zip file containing code to implement analyses reported here. (ZIP) [file pone.0213829.s002.zip › Zhang_et_al/r/commonfeatures.r]

library(stringr)

generateCommonFeatures <- function(feature_name) {
  nnImpFile = paste('output/nn', feature_name, 'imp.Rdata', sep="_")
  rfImpFile = paste('output/rf', feature_name, 'imp.Rdata', sep="_")
  xgbImpFile = paste('output/xgb', feature_name, 'imp.Rdata', sep="_")
  load(nnImpFile)
  load(rfImpFile)
  load(xgbImpFile)
  
  # find common features in first a important features
  a = c(1:100) ## change the number for top n
  nn_rf = rep(NA, 100)
  nn_xgb = rep(NA, 100)
  rf_xgb = rep(NA, 100)
  common = rep(NA,100) ## change the number for top n
  index = 1
  for (i in a)
  {
    for (j in a)
    {
      for (k in a)
      {
        if(nn.imp[i] == rf.imp[j] && rf.imp[j] == xgb.imp[k] ){
          cat(i,j,k,sep=" ")
          cat(" ")
          cat(xgb.imp[k])
          cat("\n")
          common[index] = xgb.imp[k]
          index = index+1
        }
      }
    }
  }
  common = common[1:index-1]
  save(common, file=paste('output/common', feature_name, 'imp.Rdata', sep="_"))
  
  nn_rf = rep(NA, 100)
  index = 1
  for (i in a)
  {
    for (j in a)
    {
      if(nn.imp[i] == rf.imp[j]){
        nn_rf[index] = nn.imp[i]
        index = index+1
      }
    }
  }
  nn_rf = nn_rf[1:index-1]
  save(nn_rf, file=paste('output/nn_rf', feature_name, 'imp.Rdata', sep="_"))
  
  nn_xgb = rep(NA, 100)
  index = 1
  for (i in a)
  {
    for (k in a)
    {
      if(nn.imp[i] == xgb.imp[k] ){
        nn_xgb[index] = nn.imp[i]
        index = index+1
      }
    }
  }
  nn_xgb = nn_xgb[1:index-1]
  save(nn_xgb, file=paste('output/nn_xgb', feature_name, 'imp.Rdata', sep="_"))
  
  rf_xgb = rep(NA, 100)
  index = 1
  for (j in a)
  {
    for (k in a)
    {
      if(rf.imp[j] == xgb.imp[k] ){
        rf_xgb[index] = rf.imp[j]
        index = index+1
      }
    }
  }
  rf_xgb = rf_xgb[1:index-1]
  save(rf_xgb, file=paste('output/rf_xgb', feature_name, 'imp.Rdata', sep="_"))
}
