# Supplementary material for: Machine learning performance in a microbial molecular autopsy context: A cross-sectional postmortem human population study
Source: PLoS One. 2019 Apr 15;14(4):e0213829. doi: 10.1371/journal.pone.0213829 (PMC6464165; doi:10.1371/journal.pone.0213829)
Supplement: S2 Data — A .zip file containing code to implement analyses reported here. (ZIP) [file pone.0213829.s002.zip › Zhang_et_al/output/xgb_Estimated_PMI_subareas]

Mouth
0.4242424
Nose
0.5
Rectum
0.4193548
Eyes
0.5714286
Ears
0.4545455
Mouth
Nose
0.6176471
Mouth
Rectum
0.5230769
Mouth
Eyes
0.5362319
Mouth
Ears
0.6119403
Nose
Rectum
0.4461538
Nose
Eyes
0.5362319
Nose
Ears
0.6268657
Rectum
Eyes
0.4545455
Rectum
Ears
0.453125
Eyes
Ears
0.5362319
Mouth
Nose
Rectum
0.6363636
Mouth
Nose
Eyes
0.6407767
Mouth
Nose
Ears
0.5882353
Mouth
Rectum
Eyes
0.5
Mouth
Rectum
Ears
0.6020408
Mouth
Eyes
Ears
0.5533981
Nose
Rectum
Eyes
0.6
Nose
Rectum
Ears
0.5555556
Nose
Eyes
Ears
0.6213592
Rectum
Eyes
Ears
0.63
Mouth
Nose
Rectum
Eyes
0.6716418
Mouth
Nose
Rectum
Ears
0.6390977
Mouth
Nose
Eyes
Ears
0.6642336
Mouth
Rectum
Eyes
Ears
0.6940299
Nose
Rectum
Eyes
Ears
0.6740741
Mouth
Nose
Rectum
Eyes
Ears
0.7928994
