# Supplementary material for: Machine learning performance in a microbial molecular autopsy context: A cross-sectional postmortem human population study
Source: PLoS One. 2019 Apr 15;14(4):e0213829. doi: 10.1371/journal.pone.0213829 (PMC6464165; doi:10.1371/journal.pone.0213829)
Supplement: S2 Data — A .zip file containing code to implement analyses reported here. (ZIP) [file pone.0213829.s002.zip › Zhang_et_al/output/nn_Event_Location_subareas]

Mouth
0.71875
Nose
0.7575758
Rectum
0.8333333
Eyes
0.6764706
Ears
0.71875
Mouth
Nose
0.6865672
Mouth
Rectum
0.6875
Mouth
Eyes
0.6911765
Mouth
Ears
0.7910448
Nose
Rectum
0.703125
Nose
Eyes
0.7681159
Nose
Ears
0.6865672
Rectum
Eyes
0.6615385
Rectum
Ears
0.7619048
Eyes
Ears
0.6617647
Mouth
Nose
Rectum
0.7272727
Mouth
Nose
Eyes
0.7864078
Mouth
Nose
Ears
0.7128713
Mouth
Rectum
Eyes
0.7474747
Mouth
Rectum
Ears
0.7319588
Mouth
Eyes
Ears
0.745098
Nose
Rectum
Eyes
0.7070707
Nose
Rectum
Ears
0.7346939
Nose
Eyes
Ears
0.6930693
Rectum
Eyes
Ears
0.75
Mouth
Nose
Rectum
Eyes
0.7537313
Mouth
Nose
Rectum
Ears
0.8015267
Mouth
Nose
Eyes
Ears
0.7883212
Mouth
Rectum
Eyes
Ears
0.7443609
Nose
Rectum
Eyes
Ears
0.7686567
Mouth
Nose
Rectum
Eyes
Ears
0.8452381
