# Supplementary material for: Machine learning performance in a microbial molecular autopsy context: A cross-sectional postmortem human population study
Source: PLoS One. 2019 Apr 15;14(4):e0213829. doi: 10.1371/journal.pone.0213829 (PMC6464165; doi:10.1371/journal.pone.0213829)
Supplement: S2 Data — A .zip file containing code to implement analyses reported here. (ZIP) [file pone.0213829.s002.zip › Zhang_et_al/output/xgb_MoD_subareas]

Mouth
0.5757576
Nose
0.5151515
Rectum
0.483871
Eyes
0.5882353
Ears
0.5454545
Mouth
Nose
0.5820896
Mouth
Rectum
0.578125
Mouth
Eyes
0.7205882
Mouth
Ears
0.6818182
Nose
Rectum
0.546875
Nose
Eyes
0.6086957
Nose
Ears
0.6567164
Rectum
Eyes
0.6769231
Rectum
Ears
0.65625
Eyes
Ears
0.7058824
Mouth
Nose
Rectum
0.7171717
Mouth
Nose
Eyes
0.7281553
Mouth
Nose
Ears
0.7058824
Mouth
Rectum
Eyes
0.66
Mouth
Rectum
Ears
0.7010309
Mouth
Eyes
Ears
0.6601942
Nose
Rectum
Eyes
0.7326733
Nose
Rectum
Ears
0.7142857
Nose
Eyes
Ears
0.7788462
Rectum
Eyes
Ears
0.6868687
Mouth
Nose
Rectum
Eyes
0.7686567
Mouth
Nose
Rectum
Ears
0.7518797
Mouth
Nose
Eyes
Ears
0.7591241
Mouth
Rectum
Eyes
Ears
0.8134328
Nose
Rectum
Eyes
Ears
0.8074074
Mouth
Nose
Rectum
Eyes
Ears
0.875
