# Supplementary material for: Machine learning performance in a microbial molecular autopsy context: A cross-sectional postmortem human population study
Source: PLoS One. 2019 Apr 15;14(4):e0213829. doi: 10.1371/journal.pone.0213829 (PMC6464165; doi:10.1371/journal.pone.0213829)
Supplement: S2 Data — A .zip file containing code to implement analyses reported here. (ZIP) [file pone.0213829.s002.zip › Zhang_et_al/output/nn_Estimated_PMI_subareas]

Mouth
0.516129
Nose
0.4545455
Rectum
0.4
Eyes
0.4411765
Ears
0.46875
Mouth
Nose
0.5671642
Mouth
Rectum
0.5396825
Mouth
Eyes
0.5882353
Mouth
Ears
0.4090909
Nose
Rectum
0.5
Nose
Eyes
0.6231884
Nose
Ears
0.4328358
Rectum
Eyes
0.4769231
Rectum
Ears
0.4603175
Eyes
Ears
0.5882353
Mouth
Nose
Rectum
0.4897959
Mouth
Nose
Eyes
0.6666667
Mouth
Nose
Ears
0.5742574
Mouth
Rectum
Eyes
0.6060606
Mouth
Rectum
Ears
0.5773196
Mouth
Eyes
Ears
0.6666667
Nose
Rectum
Eyes
0.54
Nose
Rectum
Ears
0.4897959
Nose
Eyes
Ears
0.6176471
Rectum
Eyes
Ears
0.5510204
Mouth
Nose
Rectum
Eyes
0.6541353
Mouth
Nose
Rectum
Ears
0.6212121
Mouth
Nose
Eyes
Ears
0.7352941
Mouth
Rectum
Eyes
Ears
0.5263158
Nose
Rectum
Eyes
Ears
0.6466165
Mouth
Nose
Rectum
Eyes
Ears
0.6369048
