# Supplementary material for: Machine learning performance in a microbial molecular autopsy context: A cross-sectional postmortem human population study
Source: PLoS One. 2019 Apr 15;14(4):e0213829. doi: 10.1371/journal.pone.0213829 (PMC6464165; doi:10.1371/journal.pone.0213829)
Supplement: S2 Data — A .zip file containing code to implement analyses reported here. (ZIP) [file pone.0213829.s002.zip › Zhang_et_al/output/rf_Estimated_PMI_subareas]

Mouth
0.4193548
Nose
0.5151515
Rectum
0.4333333
Eyes
0.6176471
Ears
0.4375
Mouth
Nose
0.5820896
Mouth
Rectum
0.5238095
Mouth
Eyes
0.6470588
Mouth
Ears
0.5757576
Nose
Rectum
0.421875
Nose
Eyes
0.5507246
Nose
Ears
0.5223881
Rectum
Eyes
0.5230769
Rectum
Ears
0.4285714
Eyes
Ears
0.5294118
Mouth
Nose
Rectum
0.5612245
Mouth
Nose
Eyes
0.745098
Mouth
Nose
Ears
0.4950495
Mouth
Rectum
Eyes
0.5555556
Mouth
Rectum
Ears
0.556701
Mouth
Eyes
Ears
0.5588235
Nose
Rectum
Eyes
0.53
Nose
Rectum
Ears
0.4693878
Nose
Eyes
Ears
0.6372549
Rectum
Eyes
Ears
0.5102041
Mouth
Nose
Rectum
Eyes
0.5864662
Mouth
Nose
Rectum
Ears
0.5681818
Mouth
Nose
Eyes
Ears
0.6470588
Mouth
Rectum
Eyes
Ears
0.556391
Nose
Rectum
Eyes
Ears
0.5714286
Mouth
Nose
Rectum
Eyes
Ears
0.6488095
