# Supplementary material for: Machine learning performance in a microbial molecular autopsy context: A cross-sectional postmortem human population study
Source: PLoS One. 2019 Apr 15;14(4):e0213829. doi: 10.1371/journal.pone.0213829 (PMC6464165; doi:10.1371/journal.pone.0213829)
Supplement: S2 Data — A .zip file containing code to implement analyses reported here. (ZIP) [file pone.0213829.s002.zip › Zhang_et_al/output/xgb_Event_Location_subareas]

Mouth
0.7058824
Nose
0.7272727
Rectum
0.7333333
Eyes
0.7142857
Ears
0.6666667
Mouth
Nose
0.7313433
Mouth
Rectum
0.734375
Mouth
Eyes
0.7246377
Mouth
Ears
0.7761194
Nose
Rectum
0.7538462
Nose
Eyes
0.6086957
Nose
Ears
0.7761194
Rectum
Eyes
0.7727273
Rectum
Ears
0.78125
Eyes
Ears
0.7058824
Mouth
Nose
Rectum
0.7878788
Mouth
Nose
Eyes
0.7184466
Mouth
Nose
Ears
0.7821782
Mouth
Rectum
Eyes
0.71
Mouth
Rectum
Ears
0.7959184
Mouth
Eyes
Ears
0.7843137
Nose
Rectum
Eyes
0.7722772
Nose
Rectum
Ears
0.7676768
Nose
Eyes
Ears
0.7669903
Rectum
Eyes
Ears
0.79
Mouth
Nose
Rectum
Eyes
0.8074074
Mouth
Nose
Rectum
Ears
0.8571429
Mouth
Nose
Eyes
Ears
0.8248175
Mouth
Rectum
Eyes
Ears
0.7761194
Nose
Rectum
Eyes
Ears
0.8
Mouth
Nose
Rectum
Eyes
Ears
0.8934911
