# Supplementary material for: Machine learning performance in a microbial molecular autopsy context: A cross-sectional postmortem human population study
Source: PLoS One. 2019 Apr 15;14(4):e0213829. doi: 10.1371/journal.pone.0213829 (PMC6464165; doi:10.1371/journal.pone.0213829)
Supplement: S2 Data — A .zip file containing code to implement analyses reported here. (ZIP) [file pone.0213829.s002.zip › Zhang_et_al/output/rf_MoD_subareas]

Mouth
0.4375
Nose
0.5454545
Rectum
0.3870968
Eyes
0.6060606
Ears
0.46875
Mouth
Nose
0.5074627
Mouth
Rectum
0.578125
Mouth
Eyes
0.5820896
Mouth
Ears
0.5
Nose
Rectum
0.59375
Nose
Eyes
0.6176471
Nose
Ears
0.5223881
Rectum
Eyes
0.6
Rectum
Ears
0.5079365
Eyes
Ears
0.6470588
Mouth
Nose
Rectum
0.5757576
Mouth
Nose
Eyes
0.6601942
Mouth
Nose
Ears
0.5940594
Mouth
Rectum
Eyes
0.5454545
Mouth
Rectum
Ears
0.6082474
Mouth
Eyes
Ears
0.5980392
Nose
Rectum
Eyes
0.65
Nose
Rectum
Ears
0.6122449
Nose
Eyes
Ears
0.6601942
Rectum
Eyes
Ears
0.6161616
Mouth
Nose
Rectum
Eyes
0.6865672
Mouth
Nose
Rectum
Ears
0.6363636
Mouth
Nose
Eyes
Ears
0.6642336
Mouth
Rectum
Eyes
Ears
0.5895522
Nose
Rectum
Eyes
Ears
0.6343284
Mouth
Nose
Rectum
Eyes
Ears
0.6488095
