# Supplementary material for: Machine learning performance in a microbial molecular autopsy context: A cross-sectional postmortem human population study
Source: PLoS One. 2019 Apr 15;14(4):e0213829. doi: 10.1371/journal.pone.0213829 (PMC6464165; doi:10.1371/journal.pone.0213829)
Supplement: S2 Data — A .zip file containing code to implement analyses reported here. (ZIP) [file pone.0213829.s002.zip › Zhang_et_al/output/tuning/Event_Location_rf_cv]

mtry	128	ntrees	100	accuracy	0.792130260388179
mtry	128	ntrees	200	accuracy	0.792130260388179
mtry	128	ntrees	300	accuracy	0.792130260388179
mtry	128	ntrees	400	accuracy	0.792130260388179
mtry	128	ntrees	500	accuracy	0.792130260388179
mtry	256	ntrees	100	accuracy	0.835834452124045
mtry	256	ntrees	200	accuracy	0.835834452124045
mtry	256	ntrees	300	accuracy	0.835834452124045
mtry	256	ntrees	400	accuracy	0.835834452124045
mtry	256	ntrees	500	accuracy	0.835834452124045
mtry	512	ntrees	100	accuracy	0.863026287438052
mtry	512	ntrees	200	accuracy	0.863026287438052
mtry	512	ntrees	300	accuracy	0.863026287438052
mtry	512	ntrees	400	accuracy	0.863026287438052
mtry	512	ntrees	500	accuracy	0.863026287438052
mtry	1024	ntrees	100	accuracy	0.861856778214244
mtry	1024	ntrees	200	accuracy	0.861856778214244
mtry	1024	ntrees	300	accuracy	0.861856778214244
mtry	1024	ntrees	400	accuracy	0.861856778214244
mtry	1024	ntrees	500	accuracy	0.861856778214244
