# Supplementary material for: Machine learning performance in a microbial molecular autopsy context: A cross-sectional postmortem human population study
Source: PLoS One. 2019 Apr 15;14(4):e0213829. doi: 10.1371/journal.pone.0213829 (PMC6464165; doi:10.1371/journal.pone.0213829)
Supplement: S2 Data — A .zip file containing code to implement analyses reported here. (ZIP) [file pone.0213829.s002.zip › Zhang_et_al/output/tuning/Event_Location_nn_cv]

size	3	decay	0.001	maxit	250	accuracy	0.675296520975254
size	3	decay	0.001	maxit	500	accuracy	0.676543433941624
size	3	decay	0.001	maxit	1000	accuracy	0.665842905209421
size	3	decay	0.01	maxit	250	accuracy	0.671787661810286
size	3	decay	0.01	maxit	500	accuracy	0.688237283078912
size	3	decay	0.01	maxit	1000	accuracy	0.688237283078912
size	3	decay	0.1	maxit	250	accuracy	0.708468168332422
size	3	decay	0.1	maxit	500	accuracy	0.713195017652031
size	3	decay	0.1	maxit	1000	accuracy	0.713195017652031
size	3	decay	0.2	maxit	250	accuracy	0.714266487660153
size	3	decay	0.2	maxit	500	accuracy	0.710737075895447
size	3	decay	0.2	maxit	1000	accuracy	0.710737075895447
size	3	decay	0.5	maxit	250	accuracy	0.722501616031028
size	3	decay	0.5	maxit	500	accuracy	0.722501616031028
size	3	decay	0.5	maxit	1000	accuracy	0.722501616031028
size	4	decay	0.001	maxit	250	accuracy	0.686038486400477
size	4	decay	0.001	maxit	500	accuracy	0.708377256227935
size	4	decay	0.001	maxit	1000	accuracy	0.727361311388461
size	4	decay	0.01	maxit	250	accuracy	0.737921535478097
size	4	decay	0.01	maxit	500	accuracy	0.724896739760993
size	4	decay	0.01	maxit	1000	accuracy	0.728447201365753
size	4	decay	0.1	maxit	250	accuracy	0.761401886198266
size	4	decay	0.1	maxit	500	accuracy	0.763768750103592
size	4	decay	0.1	maxit	1000	accuracy	0.763768750103592
size	4	decay	0.2	maxit	250	accuracy	0.77208816070807
size	4	decay	0.2	maxit	500	accuracy	0.77208816070807
size	4	decay	0.2	maxit	1000	accuracy	0.77208816070807
size	4	decay	0.5	maxit	250	accuracy	0.756780286078929
size	4	decay	0.5	maxit	500	accuracy	0.757970762269405
size	4	decay	0.5	maxit	1000	accuracy	0.757970762269405
size	5	decay	0.001	maxit	250	accuracy	0.737935872573882
size	5	decay	0.001	maxit	500	accuracy	0.732088243581456
size	5	decay	0.001	maxit	1000	accuracy	0.746226691860176
size	5	decay	0.01	maxit	250	accuracy	0.754406295062404
size	5	decay	0.01	maxit	500	accuracy	0.762704572953442
size	5	decay	0.01	maxit	1000	accuracy	0.770939452704159
size	5	decay	0.1	maxit	250	accuracy	0.77089776739098
size	5	decay	0.1	maxit	500	accuracy	0.780309532096862
size	5	decay	0.1	maxit	1000	accuracy	0.780309532096862
size	5	decay	0.2	maxit	250	accuracy	0.790995640859894
size	5	decay	0.2	maxit	500	accuracy	0.790995640859894
size	5	decay	0.2	maxit	1000	accuracy	0.790995640859894
size	5	decay	0.5	maxit	250	accuracy	0.777956259426848
size	5	decay	0.5	maxit	500	accuracy	0.776772827474185
size	5	decay	0.5	maxit	1000	accuracy	0.776772827474185
size	6	decay	0.001	maxit	250	accuracy	0.779293835877546
size	6	decay	0.001	maxit	500	accuracy	0.794433974773341
size	6	decay	0.001	maxit	1000	accuracy	0.807466063348416
size	6	decay	0.01	maxit	250	accuracy	0.82629671987138
size	6	decay	0.01	maxit	500	accuracy	0.821653904165216
size	6	decay	0.01	maxit	1000	accuracy	0.829867982696037
size	6	decay	0.1	maxit	250	accuracy	0.823880794921519
size	6	decay	0.1	maxit	500	accuracy	0.829811960287073
size	6	decay	0.1	maxit	1000	accuracy	0.829811960287073
size	6	decay	0.2	maxit	250	accuracy	0.809805164669418
size	6	decay	0.2	maxit	500	accuracy	0.809812126033845
size	6	decay	0.2	maxit	1000	accuracy	0.809812126033845
size	6	decay	0.5	maxit	250	accuracy	0.777956590920392
size	6	decay	0.5	maxit	500	accuracy	0.780323454825717
size	6	decay	0.5	maxit	1000	accuracy	0.780323454825717
