# Supplementary material for: Machine learning performance in a microbial molecular autopsy context: A cross-sectional postmortem human population study
Source: PLoS One. 2019 Apr 15;14(4):e0213829. doi: 10.1371/journal.pone.0213829 (PMC6464165; doi:10.1371/journal.pone.0213829)
Supplement: S2 Data — A .zip file containing code to implement analyses reported here. (ZIP) [file pone.0213829.s002.zip › Zhang_et_al/output/tuning/Event_Location_xgboost_cv]

nround	100	eta	0.1	accuracy	0.871282382775595
nround	100	eta	0.2	accuracy	0.867738882535263
nround	200	eta	0.1	accuracy	0.872479820330499
nround	200	eta	0.2	accuracy	0.861835645500804
nround	300	eta	0.1	accuracy	0.876009314968591
nround	300	eta	0.2	accuracy	0.863019077453467
nround	400	eta	0.1	accuracy	0.874811794540301
nround	400	eta	0.2	accuracy	0.860652130674755
nround	500	eta	0.1	accuracy	0.871261415808927
nround	500	eta	0.2	accuracy	0.863012033215653
nround	600	eta	0.1	accuracy	0.870091989458505
nround	600	eta	0.2	accuracy	0.864202509406129
nround	700	eta	0.1	accuracy	0.86891551887027
nround	700	eta	0.2	accuracy	0.866569456184841
nround	800	eta	0.1	accuracy	0.868922480234697
nround	800	eta	0.2	accuracy	0.868936320090166
nround	900	eta	0.1	accuracy	0.872451891999403
nround	900	eta	0.2	accuracy	0.867759849501931
nround	1000	eta	0.1	accuracy	0.871261415808927
nround	1000	eta	0.2	accuracy	0.867759849501931
nround	1100	eta	0.1	accuracy	0.870084945220692
nround	1100	eta	0.2	accuracy	0.867752805264118
nround	1200	eta	0.1	accuracy	0.872458853363831
nround	1200	eta	0.2	accuracy	0.866569373311455
nround	1300	eta	0.1	accuracy	0.873642285316494
nround	1300	eta	0.2	accuracy	0.866569373311455
nround	1400	eta	0.1	accuracy	0.873642285316494
nround	1400	eta	0.2	accuracy	0.866569373311455
nround	1500	eta	0.1	accuracy	0.873642285316494
nround	1500	eta	0.2	accuracy	0.866569373311455
