# Supplementary material for: Machine learning performance in a microbial molecular autopsy context: A cross-sectional postmortem human population study
Source: PLoS One. 2019 Apr 15;14(4):e0213829. doi: 10.1371/journal.pone.0213829 (PMC6464165; doi:10.1371/journal.pone.0213829)
Supplement: S2 Data — A .zip file containing code to implement analyses reported here. (ZIP) [file pone.0213829.s002.zip › Zhang_et_al/output/tuning/MoD_nn_cv]

size	3	decay	0.001	maxit	250	accuracy	0.476852800291714
size	3	decay	0.001	maxit	500	accuracy	0.514786103790629
size	3	decay	0.001	maxit	1000	accuracy	0.504065271078846
size	3	decay	0.01	maxit	250	accuracy	0.526529759832927
size	3	decay	0.01	maxit	500	accuracy	0.505234780302654
size	3	decay	0.01	maxit	1000	accuracy	0.527636616776888
size	3	decay	0.1	maxit	250	accuracy	0.567867336283626
size	3	decay	0.1	maxit	500	accuracy	0.564295907712197
size	3	decay	0.1	maxit	1000	accuracy	0.564295907712197
size	3	decay	0.2	maxit	250	accuracy	0.596074536323405
size	3	decay	0.2	maxit	500	accuracy	0.596074536323405
size	3	decay	0.2	maxit	1000	accuracy	0.596074536323405
size	3	decay	0.5	maxit	250	accuracy	0.646844430079724
size	3	decay	0.5	maxit	500	accuracy	0.646844430079724
size	3	decay	0.5	maxit	1000	accuracy	0.646844430079724
size	4	decay	0.001	maxit	250	accuracy	0.552439875358427
size	4	decay	0.001	maxit	500	accuracy	0.527615566936834
size	4	decay	0.001	maxit	1000	accuracy	0.54194959640661
size	4	decay	0.01	maxit	250	accuracy	0.563105431521721
size	4	decay	0.01	maxit	500	accuracy	0.565465085442461
size	4	decay	0.01	maxit	1000	accuracy	0.556025475278869
size	4	decay	0.1	maxit	250	accuracy	0.650499477897668
size	4	decay	0.1	maxit	500	accuracy	0.640955032900734
size	4	decay	0.1	maxit	1000	accuracy	0.640955032900734
size	4	decay	0.2	maxit	250	accuracy	0.635128785241907
size	4	decay	0.2	maxit	500	accuracy	0.637481726418378
size	4	decay	0.2	maxit	1000	accuracy	0.637481726418378
size	4	decay	0.5	maxit	250	accuracy	0.651606086221471
size	4	decay	0.5	maxit	500	accuracy	0.651606086221471
size	4	decay	0.5	maxit	1000	accuracy	0.651606086221471
size	5	decay	0.001	maxit	250	accuracy	0.565367129100161
size	5	decay	0.001	maxit	500	accuracy	0.57359546185338
size	5	decay	0.001	maxit	1000	accuracy	0.589022425538263
size	5	decay	0.01	maxit	250	accuracy	0.608077005950309
size	5	decay	0.01	maxit	500	accuracy	0.592642915154227
size	5	decay	0.01	maxit	1000	accuracy	0.616248901927635
size	5	decay	0.1	maxit	250	accuracy	0.651501417134901
size	5	decay	0.1	maxit	500	accuracy	0.657593273995989
size	5	decay	0.1	maxit	1000	accuracy	0.657593273995989
size	5	decay	0.2	maxit	250	accuracy	0.684638340543318
size	5	decay	0.2	maxit	500	accuracy	0.675345250526246
size	5	decay	0.2	maxit	1000	accuracy	0.675345250526246
size	5	decay	0.5	maxit	250	accuracy	0.668090514312234
size	5	decay	0.5	maxit	500	accuracy	0.679917872474434
size	5	decay	0.5	maxit	1000	accuracy	0.679917872474434
size	6	decay	0.001	maxit	250	accuracy	0.598392504930967
size	6	decay	0.001	maxit	500	accuracy	0.617362057248935
size	6	decay	0.001	maxit	1000	accuracy	0.644498450267681
size	6	decay	0.01	maxit	250	accuracy	0.667054099746407
size	6	decay	0.01	maxit	500	accuracy	0.665793761291499
size	6	decay	0.01	maxit	1000	accuracy	0.690639036679761
size	6	decay	0.1	maxit	250	accuracy	0.684651931778629
size	6	decay	0.1	maxit	500	accuracy	0.704714749805248
size	6	decay	0.1	maxit	1000	accuracy	0.704714749805248
size	6	decay	0.2	maxit	250	accuracy	0.704722042663219
size	6	decay	0.2	maxit	500	accuracy	0.707109873535213
size	6	decay	0.2	maxit	1000	accuracy	0.707109873535213
size	6	decay	0.5	maxit	250	accuracy	0.687102663550627
size	6	decay	0.5	maxit	500	accuracy	0.685940198564633
size	6	decay	0.5	maxit	1000	accuracy	0.685940198564633
