# Supplementary material for: Machine learning performance in a microbial molecular autopsy context: A cross-sectional postmortem human population study
Source: PLoS One. 2019 Apr 15;14(4):e0213829. doi: 10.1371/journal.pone.0213829 (PMC6464165; doi:10.1371/journal.pone.0213829)
Supplement: S2 Data — A .zip file containing code to implement analyses reported here. (ZIP) [file pone.0213829.s002.zip › Zhang_et_al/output/tuning/Estimated_PMI_rf_cv]

mtry	128	ntrees	100	accuracy	0.664820247625677
mtry	128	ntrees	200	accuracy	0.664820247625677
mtry	128	ntrees	300	accuracy	0.664820247625677
mtry	128	ntrees	400	accuracy	0.664820247625677
mtry	128	ntrees	500	accuracy	0.664820247625677
mtry	256	ntrees	100	accuracy	0.695492019292924
mtry	256	ntrees	200	accuracy	0.695492019292924
mtry	256	ntrees	300	accuracy	0.695492019292924
mtry	256	ntrees	400	accuracy	0.695492019292924
mtry	256	ntrees	500	accuracy	0.695492019292924
mtry	512	ntrees	100	accuracy	0.722697860209172
mtry	512	ntrees	200	accuracy	0.722697860209172
mtry	512	ntrees	300	accuracy	0.722697860209172
mtry	512	ntrees	400	accuracy	0.722697860209172
mtry	512	ntrees	500	accuracy	0.722697860209172
mtry	1024	ntrees	100	accuracy	0.73094715992906
mtry	1024	ntrees	200	accuracy	0.73094715992906
mtry	1024	ntrees	300	accuracy	0.73094715992906
mtry	1024	ntrees	400	accuracy	0.73094715992906
mtry	1024	ntrees	500	accuracy	0.73094715992906
