# Supplementary material for: Machine learning performance in a microbial molecular autopsy context: A cross-sectional postmortem human population study
Source: PLoS One. 2019 Apr 15;14(4):e0213829. doi: 10.1371/journal.pone.0213829 (PMC6464165; doi:10.1371/journal.pone.0213829)
Supplement: S2 Data — A .zip file containing code to implement analyses reported here. (ZIP) [file pone.0213829.s002.zip › Zhang_et_al/output/tuning/MoD_xgboost_cv]

nround	100	eta	0.1	accuracy	0.822872308686788
nround	100	eta	0.2	accuracy	0.815813485157377
nround	200	eta	0.1	accuracy	0.818138332255979
nround	200	eta	0.2	accuracy	0.809903121011718
nround	300	eta	0.1	accuracy	0.818152254984834
nround	300	eta	0.2	accuracy	0.811065585997713
nround	400	eta	0.1	accuracy	0.815771302603882
nround	400	eta	0.2	accuracy	0.812249017950375
nround	500	eta	0.1	accuracy	0.814601793380074
nround	500	eta	0.2	accuracy	0.815806440919563
nround	600	eta	0.1	accuracy	0.815799230934977
nround	600	eta	0.2	accuracy	0.8205402516036
nround	700	eta	0.1	accuracy	0.814615798982315
nround	700	eta	0.2	accuracy	0.819363781015365
nround	800	eta	0.1	accuracy	0.820512074652346
nround	800	eta	0.2	accuracy	0.818173304824888
nround	900	eta	0.1	accuracy	0.820512074652346
nround	900	eta	0.2	accuracy	0.819356736777551
nround	1000	eta	0.1	accuracy	0.821702550842822
nround	1000	eta	0.2	accuracy	0.819356736777551
nround	1100	eta	0.1	accuracy	0.820526080254587
nround	1100	eta	0.2	accuracy	0.819356736777551
nround	1200	eta	0.1	accuracy	0.820540085856828
nround	1200	eta	0.2	accuracy	0.820526246001359
nround	1300	eta	0.1	accuracy	0.82051911889016
nround	1300	eta	0.2	accuracy	0.819342814048696
nround	1400	eta	0.1	accuracy	0.82051911889016
nround	1400	eta	0.2	accuracy	0.820526246001359
nround	1500	eta	0.1	accuracy	0.819342648301924
nround	1500	eta	0.2	accuracy	0.819349775413124
