# Supplementary material for: Machine learning performance in a microbial molecular autopsy context: A cross-sectional postmortem human population study
Source: PLoS One. 2019 Apr 15;14(4):e0213829. doi: 10.1371/journal.pone.0213829 (PMC6464165; doi:10.1371/journal.pone.0213829)
Supplement: S2 Data — A .zip file containing code to implement analyses reported here. (ZIP) [file pone.0213829.s002.zip › Zhang_et_al/output/tuning/Estimated_PMI_nn_cv]

size	3	decay	0.001	maxit	250	accuracy	0.492272636865397
size	3	decay	0.001	maxit	500	accuracy	0.480557074900966
size	3	decay	0.001	maxit	1000	accuracy	0.503007723799579
size	3	decay	0.01	maxit	250	accuracy	0.514758175459533
size	3	decay	0.01	maxit	500	accuracy	0.521999071818076
size	3	decay	0.01	maxit	1000	accuracy	0.49467430759286
size	3	decay	0.1	maxit	250	accuracy	0.598707175177763
size	3	decay	0.1	maxit	500	accuracy	0.608209851988133
size	3	decay	0.1	maxit	1000	accuracy	0.608209851988133
size	3	decay	0.2	maxit	250	accuracy	0.612803855269919
size	3	decay	0.2	maxit	500	accuracy	0.612810816634346
size	3	decay	0.2	maxit	1000	accuracy	0.612810816634346
size	3	decay	0.5	maxit	250	accuracy	0.599855800308289
size	3	decay	0.5	maxit	500	accuracy	0.599855800308289
size	3	decay	0.5	maxit	1000	accuracy	0.599855800308289
size	4	decay	0.001	maxit	250	accuracy	0.57383388858502
size	4	decay	0.001	maxit	500	accuracy	0.565633152669352
size	4	decay	0.001	maxit	1000	accuracy	0.570220277460096
size	4	decay	0.01	maxit	250	accuracy	0.601074536323405
size	4	decay	0.01	maxit	500	accuracy	0.584491323156482
size	4	decay	0.01	maxit	1000	accuracy	0.579687815954784
size	4	decay	0.1	maxit	250	accuracy	0.580997215454229
size	4	decay	0.1	maxit	500	accuracy	0.591599124857043
size	4	decay	0.1	maxit	1000	accuracy	0.591599124857043
size	4	decay	0.2	maxit	250	accuracy	0.63409908342035
size	4	decay	0.2	maxit	500	accuracy	0.629393201067409
size	4	decay	0.2	maxit	1000	accuracy	0.629393201067409
size	4	decay	0.5	maxit	250	accuracy	0.625765998707175
size	4	decay	0.5	maxit	500	accuracy	0.626956474897651
size	4	decay	0.5	maxit	1000	accuracy	0.626956474897651
size	5	decay	0.001	maxit	250	accuracy	0.556046442245537
size	5	decay	0.001	maxit	500	accuracy	0.564337675898762
size	5	decay	0.001	maxit	1000	accuracy	0.615065635721744
size	5	decay	0.01	maxit	250	accuracy	0.608132945485887
size	5	decay	0.01	maxit	500	accuracy	0.649456350587572
size	5	decay	0.01	maxit	1000	accuracy	0.649407289543036
size	5	decay	0.1	maxit	250	accuracy	0.648209934861519
size	5	decay	0.1	maxit	500	accuracy	0.655303399466295
size	5	decay	0.1	maxit	1000	accuracy	0.655303399466295
size	5	decay	0.2	maxit	250	accuracy	0.668230487461257
size	5	decay	0.2	maxit	500	accuracy	0.659988314852568
size	5	decay	0.2	maxit	1000	accuracy	0.659988314852568
size	5	decay	0.5	maxit	250	accuracy	0.648160790943596
size	5	decay	0.5	maxit	500	accuracy	0.651732219515025
size	5	decay	0.5	maxit	1000	accuracy	0.651732219515025
size	6	decay	0.001	maxit	250	accuracy	0.591606169094857
size	6	decay	0.001	maxit	500	accuracy	0.648174962292609
size	6	decay	0.001	maxit	1000	accuracy	0.671781197686175
size	6	decay	0.01	maxit	250	accuracy	0.651654732899077
size	6	decay	0.01	maxit	500	accuracy	0.656528765352295
size	6	decay	0.01	maxit	1000	accuracy	0.661290752987586
size	6	decay	0.1	maxit	250	accuracy	0.681206387880596
size	6	decay	0.1	maxit	500	accuracy	0.696521472494323
size	6	decay	0.1	maxit	1000	accuracy	0.69533804054166
size	6	decay	0.2	maxit	250	accuracy	0.706073127475842
size	6	decay	0.2	maxit	500	accuracy	0.701367245122901
size	6	decay	0.2	maxit	1000	accuracy	0.701367245122901
size	6	decay	0.5	maxit	250	accuracy	0.677761092602722
size	6	decay	0.5	maxit	500	accuracy	0.676584622014486
size	6	decay	0.5	maxit	1000	accuracy	0.676584622014486
