# Supplementary material for: Machine learning performance in a microbial molecular autopsy context: A cross-sectional postmortem human population study
Source: PLoS One. 2019 Apr 15;14(4):e0213829. doi: 10.1371/journal.pone.0213829 (PMC6464165; doi:10.1371/journal.pone.0213829)
Supplement: S2 Data — A .zip file containing code to implement analyses reported here. (ZIP) [file pone.0213829.s002.zip › Zhang_et_al/output/tuning/Estimated_PMI_xgboost_cv]

nround	100	eta	0.1	accuracy	0.727291449124028
nround	100	eta	0.2	accuracy	0.73084920358676
nround	200	eta	0.1	accuracy	0.715428952646147
nround	200	eta	0.2	accuracy	0.739154525715612
nround	300	eta	0.1	accuracy	0.715464008088442
nround	300	eta	0.2	accuracy	0.74034516765286
nround	400	eta	0.1	accuracy	0.723769330217294
nround	400	eta	0.2	accuracy	0.736808711650341
nround	500	eta	0.1	accuracy	0.7166824954834
nround	500	eta	0.2	accuracy	0.735625279697678
nround	600	eta	0.1	accuracy	0.715506024895165
nround	600	eta	0.2	accuracy	0.740345084779474
nround	700	eta	0.1	accuracy	0.720232874214775
nround	700	eta	0.2	accuracy	0.742711948684799
nround	800	eta	0.1	accuracy	0.720239918452588
nround	800	eta	0.2	accuracy	0.742718910049227
nround	900	eta	0.1	accuracy	0.721430394643064
nround	900	eta	0.2	accuracy	0.747431753766595
nround	1000	eta	0.1	accuracy	0.723776374455108
nround	1000	eta	0.2	accuracy	0.746241277576119
nround	1100	eta	0.1	accuracy	0.723783418692921
nround	1100	eta	0.2	accuracy	0.742690898844745
nround	1200	eta	0.1	accuracy	0.720233039961547
nround	1200	eta	0.2	accuracy	0.745050884259029
nround	1300	eta	0.1	accuracy	0.722599986740258
nround	1300	eta	0.2	accuracy	0.745050884259029
nround	1400	eta	0.1	accuracy	0.722599986740258
nround	1400	eta	0.2	accuracy	0.746227354847264
nround	1500	eta	0.1	accuracy	0.723790462930735
nround	1500	eta	0.2	accuracy	0.741479455687601
