# Supplementary material for: Machine learning performance in a microbial molecular autopsy context: A cross-sectional postmortem human population study
Source: PLoS One. 2019 Apr 15;14(4):e0213829. doi: 10.1371/journal.pone.0213829 (PMC6464165; doi:10.1371/journal.pone.0213829)
Supplement: S2 Data — A .zip file containing code to implement analyses reported here. (ZIP) [file pone.0213829.s002.zip › Zhang_et_al/output/tuning/MoD_rf_cv]

mtry	128	ntrees	100	accuracy	0.735464008088442
mtry	128	ntrees	200	accuracy	0.735464008088442
mtry	128	ntrees	300	accuracy	0.735464008088442
mtry	128	ntrees	400	accuracy	0.735464008088442
mtry	128	ntrees	500	accuracy	0.735464008088442
mtry	256	ntrees	100	accuracy	0.769700495582849
mtry	256	ntrees	200	accuracy	0.769700495582849
mtry	256	ntrees	300	accuracy	0.769700495582849
mtry	256	ntrees	400	accuracy	0.769700495582849
mtry	256	ntrees	500	accuracy	0.769700495582849
mtry	512	ntrees	100	accuracy	0.814567152304709
mtry	512	ntrees	200	accuracy	0.814567152304709
mtry	512	ntrees	300	accuracy	0.814567152304709
mtry	512	ntrees	400	accuracy	0.814567152304709
mtry	512	ntrees	500	accuracy	0.814567152304709
mtry	1024	ntrees	100	accuracy	0.816906170752325
mtry	1024	ntrees	200	accuracy	0.816906170752325
mtry	1024	ntrees	300	accuracy	0.816906170752325
mtry	1024	ntrees	400	accuracy	0.816906170752325
mtry	1024	ntrees	500	accuracy	0.816906170752325
