# Supplementary material for: Machine learning performance in a microbial molecular autopsy context: A cross-sectional postmortem human population study
Source: PLoS One. 2019 Apr 15;14(4):e0213829. doi: 10.1371/journal.pone.0213829 (PMC6464165; doi:10.1371/journal.pone.0213829)
Supplement: S2 Data — A .zip file containing code to implement analyses reported here. (ZIP) [file pone.0213829.s002.zip › Zhang_et_al/output/nn_MoD_subareas]

Mouth
0.5
Nose
0.5151515
Rectum
0.4516129
Eyes
0.5454545
Ears
0.3125
Mouth
Nose
0.5074627
Mouth
Rectum
0.453125
Mouth
Eyes
0.5074627
Mouth
Ears
0.469697
Nose
Rectum
0.59375
Nose
Eyes
0.5882353
Nose
Ears
0.4925373
Rectum
Eyes
0.6153846
Rectum
Ears
0.5079365
Eyes
Ears
0.6323529
Mouth
Nose
Rectum
0.6161616
Mouth
Nose
Eyes
0.6796117
Mouth
Nose
Ears
0.5445545
Mouth
Rectum
Eyes
0.5252525
Mouth
Rectum
Ears
0.6185567
Mouth
Eyes
Ears
0.6176471
Nose
Rectum
Eyes
0.65
Nose
Rectum
Ears
0.6734694
Nose
Eyes
Ears
0.6601942
Rectum
Eyes
Ears
0.5757576
Mouth
Nose
Rectum
Eyes
0.6343284
Mouth
Nose
Rectum
Ears
0.5833333
Mouth
Nose
Eyes
Ears
0.7007299
Mouth
Rectum
Eyes
Ears
0.5671642
Nose
Rectum
Eyes
Ears
0.6343284
Mouth
Nose
Rectum
Eyes
Ears
0.7202381
