# Supplementary material for: Machine learning performance in a microbial molecular autopsy context: A cross-sectional postmortem human population study
Source: PLoS One. 2019 Apr 15;14(4):e0213829. doi: 10.1371/journal.pone.0213829 (PMC6464165; doi:10.1371/journal.pone.0213829)
Supplement: S2 Data — A .zip file containing code to implement analyses reported here. (ZIP) [file pone.0213829.s002.zip › Zhang_et_al/output/rf_Event_Location_subareas]

Mouth
0.71875
Nose
0.7272727
Rectum
0.7
Eyes
0.7647059
Ears
0.71875
Mouth
Nose
0.7164179
Mouth
Rectum
0.703125
Mouth
Eyes
0.7058824
Mouth
Ears
0.7014925
Nose
Rectum
0.71875
Nose
Eyes
0.7391304
Nose
Ears
0.6865672
Rectum
Eyes
0.7230769
Rectum
Ears
0.7142857
Eyes
Ears
0.7352941
Mouth
Nose
Rectum
0.7070707
Mouth
Nose
Eyes
0.7184466
Mouth
Nose
Ears
0.7227723
Mouth
Rectum
Eyes
0.7272727
Mouth
Rectum
Ears
0.7113402
Mouth
Eyes
Ears
0.7156863
Nose
Rectum
Eyes
0.7575758
Nose
Rectum
Ears
0.7346939
Nose
Eyes
Ears
0.7326733
Rectum
Eyes
Ears
0.7
Mouth
Nose
Rectum
Eyes
0.7238806
Mouth
Nose
Rectum
Ears
0.7480916
Mouth
Nose
Eyes
Ears
0.7518248
Mouth
Rectum
Eyes
Ears
0.7368421
Nose
Rectum
Eyes
Ears
0.738806
Mouth
Nose
Rectum
Eyes
Ears
0.7321429
